# Supplementary material for: HLA-B*15:01-positive severe COVID-19 patients lack CD8+ T cell pools with highly expanded public clonotypes
Source: Proc Natl Acad Sci U S A. 2025 Sep 2;122(36):e2503145122. doi: 10.1073/pnas.2503145122 (PMC12435269; doi:10.1073/pnas.2503145122)
Supplement: Supplementary file 2 — Dataset S01 (XLSX) [file pnas.2503145122.sd01.xlsx]

## Sheet: Dataset S1
Dataset S1: TCR sequences per donor specific to B15/S919, A2/S269 and DPB4/S167 T cells
B15/S919 TCR repertoire					Donor code	5	9	10	2	3	7	11	8	13	1	6	12	14	16	17	15	27	27	26	31	28	28	28	25	20	20	18	18	22	22	29	19	21	21	43	45	44	46	42	32	32	37	38	39
					Timepoint	Pre-Pandemic	Pre-Pandemic	Pre-Pandemic	Pre-Pandemic	Pre-Pandemic	Pre-Pandemic	Pre-Pandemic	Pre-Pandemic	Pre-Pandemic	Pre-Pandemic	Pre-Pandemic	Pre-Pandemic	Pre-Pandemic	M1	M6	Acute	M1	M6	M1	M12	M1	M6	M12	M1	Acute	M1	M1	M6	Acute	M1	M1	M1	Acute	M12	M6	M12	M6	M12	M1	Acute	M1	Acute	M1	M1
					Severity	Pre-Pandemic	Pre-Pandemic	Pre-Pandemic	Pre-Pandemic	Pre-Pandemic	Pre-Pandemic	Pre-Pandemic	Pre-Pandemic	Pre-Pandemic	Pre-Pandemic	Pre-Pandemic	Pre-Pandemic	Pre-Pandemic	Asymptomatic	Asymptomatic	Asymptomatic	Mild	Mild	Mild	Mild	Mild	Mild	Mild	Mild	Mild	Mild	Mild	Mild	Mild	Mild	Mild	Mild	Mild	Mild	Moderate	Moderate	Moderate	Moderate	Moderate	Moderate	Moderate	Moderate	Moderate	Moderate
TRAV	TRAJ	CDR3a	TRBV	TRBJ	CDR3b
TRAV17	TRAJ7	CATAHVEGRLAF	TRBV7-9	TRBJ2-1	CASSDRQGAYNEQFF	1
TRAV20	TRAJ39	FALRGNNAGNMLTF	TRBV-ND	TRBV-ND	TRBV-ND	1
TRAV23/DV6	TRAJ30	CAASISRGDKIIF	TRBV7-2	TRBJ1-2	CASSLEDVNYGYTF	1
TRAV34	TRAJ30	CGADIPNRDDKIIF	TRBV7-2	TRBJ2-3	CASRLAGQYSTDTQYF	1				1											4																											7
TRAV9-2	TRAJ20	CALSDSNDYKLSF	TRBV7-2	TRBJ2-1	CASSLAGEPFNEQFF	1
TRAV9-2	TRAJ45	GGGADGLTF	TRBV18	TRBJ1-1	CASSGSVYGTEAFF	1
TRAV8-2	TRAJ22	CVVSEPGSSGSARQLTF	TRBV-ND	TRBV-ND	TRBV-ND		1
TRAV14/DV4	TRAJ36	CAMASGANNLFF	TRBV7-2	TRBJ2-1	CASSSASQVLGRGGRALPDEQFF			3
TRAV14/DV4	TRAJ36	CAMASGANNLFF	TRBV7-2	TRBJ2-1	CASSLASQVLGRGGRALPDEQFF			2
TRAV-ND	TRAV-ND	TRAV-ND	TRBV6-1	TRBJ1-5	CASSEAANNQPQHF			1
TRAV-ND	TRAV-ND	TRAV-ND	TRBV6-5	TRBJ2-3	CASSYSNLGSTDTQYF			1																														1
TRAV-ND	TRAV-ND	TRAV-ND	TRBV7-2	TRBJ2-1	CASSLASQVLGRGGRALPDEQFF			1
TRAV-ND	TRAV-ND	TRAV-ND	TRBV7-2	TRBJ2-1	CASSSASQVLGRGGRALPDEQFF			1
TRAV12-1	TRAJ3	CAVNKGSSASKIIF	TRBV6-1	TRBJ1-5	CASSEAASTQPQHF			1
TRAV21	TRAJ40	CAAHTSGTYKYIF	TRBV7-2	TRBJ1-2	CASSLEDTNYGYTF			1
TRAV21	TRAJ40	CAALTSGTYKYIF	TRBV7-2	TRBJ1-2	CASSLEDTIYGYTF			1																														1
TRAV8-2	TRAJ30	CVVTMMNRDDKIIF	TRBV7-2	TRBJ2-7	CASSLVAQAPSSYEQYF			1
TRAV-ND	TRAV-ND	TRAV-ND	TRBV11-2	TRBJ1-1	CASSQTGTWPMNTEAFF				1
TRAV-ND	TRAV-ND	TRAV-ND	TRBV19	TRBJ2-7	CASSIEDAGDYEQYF					1
TRAV-ND	TRAV-ND	TRAV-ND	TRBV7-2	TRBJ2-1	CASSLAGEPFNEQFF					1
TRAV4	TRAJ9	CLVAINTGGFKTIF	TRBV27	TRBJ2-7	CASSLAGGVEYEQYF					1											1
TRAV9-2	TRAJ27	CALSDSNAGKSTF	TRBV7-2	TRBJ2-1	CASSLASESYNEQFF						19					17			14																	3
TRAV-ND	TRAV-ND	TRAV-ND	TRBV6-5	TRBJ2-3	CASSYSRLGSTDTQYF						2
TRAV-ND	TRAV-ND	TRAV-ND	TRBV7-2	TRBJ2-1	CASSLASESYNEQFF						2
TRAV-ND	TRAV-ND	TRAV-ND	TRBV5-4	TRBJ2-1	CASSLNLGQGAVDEQFF						1
TRAV-ND	TRAV-ND	TRAV-ND	TRBV6-2	TRBJ2-6	CASRISGANVLTF							1
TRAV-ND	TRAV-ND	TRAV-ND	TRBV7-2	TRBJ1-2	CASSLEDTNYGYTF							1																				1		1	1													1
TRAV17	TRAJ37	CATDLPEGKLIF	TRBV-ND	TRBV-ND	TRBV-ND							1
TRAV23/DV6	TRAJ58	CAARTSGSRLTF	TRBV6-2	TRBJ2-6	CASRISGANVLTF							1
TRAV8-1	TRAJ6	CAVHRFSRSYIPTF	TRBV10-3	TRBJ1-1	CAISGQGATEAFF							1
TRAV26-1	TRAJ21	CIVRDQYNFNKFYF	TRBV19	TRBJ1-1	CASSSRGSEAFF								1
TRAV36/DV7	TRAJ52	CADGGTSYGKLTF	TRBV27	TRBJ1-4	CASSPIWTPDEKLFF								1
TRAV-ND	TRAV-ND	TRAV-ND	TRBV11-2	TRBJ2-1	CASSLGAQPYNEQFF									1
TRAV-ND	TRAV-ND	TRAV-ND	TRBV19	TRBJ1-6	CASNTYSDRAVTPPL									1
TRAV-ND	TRAV-ND	TRAV-ND	TRBV4-3	TRBJ2-1	CASSSGYEQFF									1
TRAV-ND	TRAV-ND	TRAV-ND	TRBV5-1	TRBJ2-1	CASSLTSEGPSEISFF									1
TRAV-ND	TRAV-ND	TRAV-ND	TRBV6-2	TRBJ1-2	CASSSDRGIGYTF									1
TRAV1-2	TRAJ11	CAEDSGYSTLTF	TRBV16	TRBJ2-7	CASSQSGRSEQYF									1
TRAV3	TRAJ15	CAVRSTNQAGTALIF	TRBV-ND	TRBV-ND	TRBV-ND									1
TRAV3	TRAJ47	CPKAKEYGNKLVF	TRBV11-2	TRBJ2-1	CASSAVPGGYNEQFF									1
TRAV6	TRAJ9	CAPCNTGGFKTIF	TRBV-ND	TRBV-ND	TRBV-ND									1
TRAV8-1	TRAJ15	CAVNAGQAGTALIF	TRBV11-2	TRBJ2-2	CASSFNQGAGELFF									1
TRAV-ND	TRAV-ND	TRAV-ND	TRBV6-1	TRBJ1-1	CASSGQGGTEAFF										1
TRAV4	TRAJ42	CLVGSLNYGGSQGNLIF	TRBV4-2	TRBJ1-1	CASSQPDTNTEAFF										1
TRAV-ND	TRAV-ND	TRAV-ND	TRBV15	TRBJ1-1	CATSRFGGEEAFF											1
TRAV26-1	TRAJ23	CIVRVEDFVKGGKLIF	TRBV-ND	TRBV-ND	TRBV-ND											1
TRAV6	TRAJ13	CALDLNSGGYQKVTF	TRBV7-9	TRBJ2-7	CASSPNYYEQYF												19
TRAV19	TRAJ52	CALPANAGGTSYGKLTF	TRBV10-1	TRBJ2-2	CASPGLAGAANTGELFF												2
TRAV-ND	TRAV-ND	TRAV-ND	TRBV7-9	TRBJ2-7	CASSPNYYEQYF												1
TRAV1-2	TRAJ39	CAVTYNAGNMLTF	TRBV6-5	TRBJ2-2	CASSPVGASGGPNTGELFF												1
TRAV6	TRAJ13	CALDLNSGGYQKVTF	TRBV10-1	TRBJ2-2	CASPGLAGAANTGELFF												1
TRAV29/DV5	TRAJ28	CAASSPGAGSYQLTF	TRBV3-1	TRBJ1-2	CASSFRDPGRYGYTF													1
TRAV36/DV7	TRAJ47	CAVEAGPWEYGNKLVF	TRBV30	TRBJ2-4	CACSTGAKNIQYF													1
TRAV9-2	TRAJ54	CALRDQKLVF	TRBV7-2	TRBJ2-7	CASSLAEEGGNEQYF													1
TRAV12-3	TRAJ11	CAKLYSTLTF	TRBV7-2	TRBJ1-2	CASSLAGDHYGYTF														3
TRAV-ND	TRAV-ND	TRAV-ND	TRBV7-2	TRBJ1-2	CASSLAGDHYGYTF														2
TRAV-ND	TRAV-ND	TRAV-ND	TRBV11-2	TRBJ1-1	CASSLAGGTWNTEAFF														1
TRAV-ND	TRAV-ND	TRAV-ND	TRBV7-2/TRBV7-8	TRBJ1-2	CASSLAGDHYGYTF														1
TRAV8-1	TRAJ15	CAVNAGQAGTALIF	TRBV11-2	TRBJ1-1	CASSFAGGQVNTEAFF														1
TRAV9-2	TRAJ27	CALSDSNAGKSTF	TRBV7-2/TRBV7-8	TRBJ2-1	CASSLASESYNEQFF														1																	1
TRAV-ND	TRAV-ND	TRAV-ND	TRBV19	TRBJ2-7	CATSWDVDGLGVEQYF															1
TRAV26-1	TRAJ37	CIRFSSNTGKLIF	TRBV7-2	TRBJ2-7	CASSLASEAFSEQYF																11													2														6
TRAV34	TRAJ30	CGADIPNRDDKIIF	TRBV-ND	TRBV-ND	TRBV-ND																3																											3
TRAV38-2/DV8	TRAJ43	CAYRFNNNDMRF	TRBV20-1	TRBJ1-1	CSATRDRGYTEAFF																	11	4																		2	9		2
TRAV17	TRAJ23	CATDNQGGKLIF	TRBV12-3/TRBV12-4	TRBJ1-5	CASSRVPEEPQHF																	1
TRAV4	TRAJ48	CLVGDNFGNEKLTF	TRBV7-2	TRBJ2-1	CASSLAGEGWNEQFF																	1
TRAV8-1	TRAJ15	CAVNAGQAGTALIF	TRBV11-2	TRBJ1-1	CASSLAGGSWNTEAFF																	1
TRAV3	TRAJ28	CAVRDNSGAGSYQLTF	TRBV7-2	TRBJ2-1	CASSYSGETYNEQFF																		2
TRAV-ND	TRAV-ND	TRAV-ND	TRBV6-2/TRBV6-3	TRBJ1-1	CASSSLGGRPEAFF																		1
TRAV22	TRAJ44	CGTGTASKLTF	TRBV5-6	TRBJ1-2	CASSLVEGINYGYTF																			10
TRAV-ND	TRAV-ND	TRAV-ND	TRBV11-2	TRBJ2-7	CASSTRNWTSGRIEYEQYF																			3
TRAV25	TRAJ52	CAGGAGGTSYGKLTF	TRBV-ND	TRBV-ND	TRBV-ND																			2
TRAV-ND	TRAV-ND	TRAV-ND	TRBV11-2	TRBJ1-1	CASSLAGGQTNTEAFF																			1
TRAV21	TRAJ40	CAAIFSGTYKYIF	TRBV7-2	TRBJ1-2	CASSLEDTNYGYTF																			1
TRAV21	TRAJ52	CAVNAGGTSYGKLTF	TRBV5-1	TRBJ2-1	CASSLYPGEGYNEQFF																			1
TRAV21	TRAJ52	CAVNAGGTSYGKLTF	TRBV5-6	TRBJ1-2	CASSLVEGINYGYTF																			1
TRAV3	TRAJ39	CAVRDHPFNNAGNMLTF	TRBV-ND	TRBV-ND	TRBV-ND																			1
TRAV3	TRAJ39	CAVRDHPFNNAGNMLTF	TRBV7-2	TRBJ1-6	CASSLEDTNYGYTF																			1
TRAV8-1	TRAJ15	CAVNAGQAGTALIF	TRBV11-2	TRBJ1-1	CASSLAGGSRNTEAFF																			1
TRAV8-3	TRAJ43	CAVGVGNDMRF	TRBV11-2	TRBJ2-7	CASSTRNWTSGRIEYEQYF																			1
TRAV-ND	TRAV-ND	TRAV-ND	TRBV7-2	TRBJ2-3	CASSLASQGLGAEVDTQYF																				6
TRAV-ND	TRAV-ND	TRAV-ND	TRBV7-2/TRBV7-8	TRBJ2-3	CASSLASQGLGAEVDTQYF																				1
TRAV-ND	TRAV-ND	TRAV-ND	TRBV9	TRBJ2-1	CASSVGFAGLYNEQFF																				1
TRAV26-1	TRAJ37	CIVFSSNTGKLIF	TRBV7-2	TRBJ2-7	CASSLASEAFSEQYF																					12	10	21
TRAV12-3	TRAJ23	CAMSDGNNQGGKLIF	TRBV4-2	TRBJ2-1	CASSQALVWNEQFF																					3		3
TRAV35	TRAJ42	CAGRNYGGSQGNLIF	TRBV6-1	TRBJ1-2	CASSESLGYTF																					1
TRAV-ND	TRAV-ND	TRAV-ND	TRBV5-6	TRBJ1-2	CASSLVEGINYGYTF																						1
TRAV26-1	TRAJ37	CIVFSSNTGKLIF	TRBV7-8	TRBJ1-2	CASSDSYGYTF																						1
TRAV26-1	TRAJ37	CIVFSSNTGKLIF	TRBV-ND	TRBV-ND	TRBV-ND																							1
TRAV26-1	TRAJ37	CIVFSSNTGKLIF	TRBV27	TRBJ1-2	CASSYTQGSPSGYTF																							1
TRAV26-1	TRAJ37	CIVFSSNTGKLIF	TRBV6-1	TRBJ1-2	CASVTGGLGYTF																							1
TRAV9-2	TRAJ27	CALSDSNAGKSTF	TRBV7-2	TRBJ1-6	CASSLASEGFSPLHF																								13
TRAV9-2	TRAJ27	CALSDSNAGKSTF	TRBV7-2	TRBJ2-1	CASSLASEPYNEQFF																								7
TRAV-ND	TRAV-ND	TRAV-ND	TRBV7-2	TRBJ1-6	CASSLASEGFSPLHF																								4
TRAV-ND	TRAV-ND	TRAV-ND	TRBV11-2	TRBJ1-1	CASSLAGGQVNTEAFF																								1
TRAV21	TRAJ40	CAVQPSGTYKYIF	TRBV7-2	TRBJ1-2	CASSLEDTYYGYTF																								1
TRAV9-2	TRAJ27	CAVQPSGTYKYIF	TRBV7-2	TRBJ1-6	CASSLASEGFSPLHF																								1
TRAV9-2	TRAJ52	CALSETQGAGGTSYGKLTF	TRBV10-3	TRBJ2-2	CAISEIAGENTGELFF																								1
TRAV-ND	TRAV-ND	TRAV-ND	TRBV5-6	TRBJ1-2	CASSLIEGINYGYTF																									6	6
TRAV5	TRAJ39	CAESNQNAGNMLTF	TRBV5-4/TRBV5-8	TRBJ1-1	CASSLNLQQGTEAFF																									2
TRAV5	TRAJ39	CAESNQNAGNMLTF	TRBV5-4	TRBJ1-1	CASSLNLQQGTEAFF																									2	13
TRAV-ND	TRAV-ND	TRAV-ND	TRBV5-6/TRBV5-7	TRBJ1-2	CASSLIEGINYGYTF																									1
TRAV1-2	TRAJ21	CAVRDQNFNKFYF	TRBV-ND	TRBV-ND	TRBV-ND																									1
TRAV22	TRAJ44	CAVSSASKLTF	TRBV5-6	TRBJ1-2	CASSLIEGINYGYTF																									1
TRAV22	TRAJ44	CAVSTASKLTF	TRBV5-6	TRBJ1-2	CASSLIEGINYGYTF																									1
TRAV26-1	TRAJ22	CMVRVSGCARQLTF	TRBV5-6	TRBJ1-2	CASSLIEGINYGYTF																									1
TRAV4	TRAJ50	CLGRTSYDKVIF	TRBV5-4	TRBJ1-2	CASSLNLGQGSVLGYTF																									1
TRAV1-2	TRAJ21	CAVRDQNFNKFYF	TRBV27	TRBJ1-3	CASSPGQAGGNTIYF																										1
TRAV22	TRAJ44	CASSTASKLTF	TRBV5-6	TRBJ1-2	CASSLIEGINYGYTF																										1
TRAV26-1	TRAJ22	CIVRVSGSARQLTF	TRBV5-6	TRBJ1-2	CASSLIEGINYGYTF																										1
TRAV5	TRAJ39	CAESNQNAGNMLTL	TRBV5-4	TRBJ1-1	CASSLNLQQGTEAFF																										1
TRAV6	TRAJ17	CALALKAAGNKLTF	TRBV6-5	TRBJ2-3	CASSYSNLGSTDTQYF																										1
TRAV14/DV4	TRAJ23	CALSPGSNQGGKLIF	TRBV7-9	TRBJ1-5	CASSLADTGLEPQHF																											12	9
TRAV16	TRAJ58	CALKGAWETSGSRLTF	TRBV27	TRBJ1-6	CATQGLNYNSPLHF																											3	2
TRAV-ND	TRAV-ND	TRAV-ND	TRBV7-2	TRBJ1-2	CASSLAGQALGSWVDGYTF																											2
TRAV10	TRAJ10	CVVSPWKGGGNKLTF	TRBV7-6	TRBJ2-2	CASSLSASGTGELFF																											2	1
TRAV-ND	TRAV-ND	TRAV-ND	TRBV7-2	TRBJ1-2	CASSLEDVIYGYTF																											1
TRAV14/DV4	TRAJ23	CALSPGSNQGGKLIF	TRBV-ND	TRBV-ND	TRBV-ND																											1
TRAV8-1	TRAJ15	CAVNAGQAGTALIF	TRBV11-2	TRBJ1-1	CASSLAGGQVDTEAFF																											1
TRAV8-1	TRAJ15	CAVNAGQAGTALIF	TRBV11-2	TRBJ2-2	CASSPTGAGLYAGELFF																											1
TRAV-ND	TRAV-ND	TRAV-ND	TRBV11-2	TRBJ2-2	CASSPTGAGLYAGELFF																												1
TRAV14/DV4	TRAJ21	CAMRDDLVNFNKFYF	TRBV12-4	TRBJ2-6	CASSLRLAGGFSGANVLTF																												1
TRAV14/DV4	TRAJ23	CAISPGSNQGGKLIF	TRBV7-9	TRBJ1-5	CASSLADTGLEPQHF																												1
TRAV14/DV4	TRAJ26	CAMSLPDGQNFVF	TRBV-ND	TRBV-ND	TRBV-ND																												1
TRAV14/DV4	TRAJ26	CAMSLPDGQNFVF	TRBV7-2	TRBJ1-2	CASSFEDTNYGYTF																												1
TRAV21	TRAJ40	CAVHASGTYKYIF	TRBV-ND	TRBV-ND	TRBV-ND																													11	1													2
TRAV-ND	TRAV-ND	TRAV-ND	TRBV6-6	TRBJ1-1	CASRMGDTEAFF																													1
TRAV-ND	TRAV-ND	TRAV-ND	TRBV7-2	TRBJ1-2	CASSLEDTQYGYTF																													1	1			1
TRAV1-2	TRAJ15	CAQSLPNQAATALIS	TRBV9	TRBJ2-2	CASNEGTGELFF																													1
TRAV10	TRAJ48	CVVTVEPLLEKLTF	TRBV9	TRBJ2-1	CASSVLSDWYNEQFF																													1
TRAV21	TRAJ40	CAVHASGTYKYIF	TRBV7-2	TRBJ1-2	CASSLEDTNYGYTF																													1
TRAV21	TRAJ40	CAVHASGTYKYIF	TRBV9	TRBJ2-1	CASSVLSDWYNEQFF																													1
TRAV21	TRAJ40	CAVHASGTYKYIF	TRBV9	TRBJ2-2	CASNEGTGELFF																													1
TRAV21	TRAJ40	CAVHTSGTYKYIF	TRBV7-2	TRBJ1-2	CASSLEDTNYGYTF																													1
TRAV9-2	TRAJ23	CALSENNQGGKLIF	TRBV7-2	TRBJ1-1	CASSLASESFTEAFF																													1
TRAV-ND	TRAV-ND	TRAV-ND	TRBV5-1	TRBJ2-1	CASSLYPGEGFNEQFF																														2
TRAV-ND	TRAV-ND	TRAV-ND	TRBV11-2	TRBJ2-1	CASSFQALPPYNEQFF																														1
TRAV-ND	TRAV-ND	TRAV-ND	TRBV19	TRBJ1-5	CATNRGLYSNQPQHF																														1
TRAV1-2	TRAJ15	CAQSLPNQAGTALIF	TRBV9	TRBJ2-2	CASNEGTGELFF																														1
TRAV14/DV4	TRAJ21	CAEVVNKFYF	TRBV7-2	TRBJ1-2	CASSLEDTNYGYTF																														1			1
TRAV21	TRAJ40	CAVLSSGTYKYIF	TRBV7-2	TRBJ1-2	CASSLEDVIYGYTF																														1
TRAV41	TRAJ49	CAVGDNTGNQFYF	TRBV7-2	TRBJ1-2	CASSLEDTNYGYTF																														1
TRAV8-3	TRAJ49	CAVGRGGNTGNQFYF	TRBV13	TRBJ2-2	CASSPVTGATTGELFF																														1
TRAV8-6	TRAJ52	CAVSDGSSGTSYGKLTF	TRBV-ND	TRBV-ND	TRBV-ND																														1
TRAV9-2	TRAJ31	CALSNNARLMF	TRBV7-2	TRBJ2-1	CASSLAGEDFTEQFF																															3
TRAV9-2	TRAJ31	CALSNNARLMF	TRBV7-2/TRBV7-8	TRBJ2-1	CASSLAGEDFTEQFF																															1
TRAV8-1	TRAJ15	CAVNAGQAGTALIF	TRBV11-2	TRBJ2-2	CASSLTVMGGAGELFF																																3
TRAV-ND	TRAV-ND	TRAV-ND	TRBV11-2	TRBJ2-3	CASSLTVMGGAGELFF																																1
TRAV13-2	TRAJ21	CAENNRYNFNKFYF	TRBV27	TRBJ2-3	CASSLLGPGQGARLSTDTQYF																																1
TRAV-ND	TRAV-ND	TRAV-ND	TRBV7-2	TRBJ1-2	CASSLEDTIYGYTF																																	4											1
TRAV26-2	TRAJ42	CILRGVYGGSQGNLIF	TRBV7-2	TRBJ2-1	CASSLAAEEHNEQFF																																	4
TRAV-ND	TRAV-ND	TRAV-ND	TRBV12-3	TRBJ2-7	CASSLAPGVEYEQYF																																	1
TRAV10	TRAJ26	CVVLDNYGQNFVF	TRBV11-2	TRBJ2-5	CASSPQPLVGGYQETQYF																																	1
TRAV12-1	TRAJ12	CVAMDSSYKLIF	TRBV6-5	TRBJ2-3	CASSYSNLGSTDTQYF																																	1
TRAV14/DV4	TRAJ50	CAMRGQGTSYDKVIF	TRBV7-2	TRBJ1-2	CASSLEDTNYGYTF																																	1
TRAV19	TRAJ23	CALSEASNQGGKLIF	TRBV6-2	TRBJ2-1	CASTLFPLAGNNEQFF																																	1
TRAV21	TRAJ40	CAVHPSGTYKYIF	TRBV7-2	TRBJ1-2	CASSLEDTNYGYTF																																	1
TRAV21	TRAJ40	CAVHTSGTYKYIF	TRBV7-2	TRBJ1-2	CASSLEDTIYGYTF																																	1
TRAV21	TRAJ40	CDVHTSGTYKYIF	TRBV7-2	TRBJ1-2	CASSLEDTNYGYTF																																	1
TRAV4	TRAJ45	CLVAAQMYSGGGADGLTF	TRBV12-3	TRBJ2-7	CASSLAPGVEYEQYF																																	1
TRAV8-1	TRAJ15	CAVNAGQAGTALIF	TRBV11-2	TRBJ1-1	CASSLAGGSVNTEAFF																																	1
TRAV9-2	TRAJ20	CALGDSNDYKLSF	TRBV7-2	TRBJ2-1	CASSLAGETFNEQFF																																	1
TRAV19	TRAJ29	CALSEASSGNTPLVF	TRBV9	TRBJ2-2	CASSVEGGTDTGELFF																																		2
TRAV14/DV4	TRAJ49	CAMREALTNTGNQFYF	TRBV9	TRBJ2-4	CASSVESSGRTTAKNIQYF																																		1
TRAV9-2	TRAJ20	CALSDSNDYKLSF	TRBV7-2	TRBJ1-5	CASSLAGESFTPQHF																																			5
TRAV-ND	TRAV-ND	TRAV-ND	TRBV9	TRBJ2-1	CASNQGGPAYNEQFF																																			1
TRAV10	TRAJ43	CVVSVYNNDMRF	TRBV9	TRBJ2-1	CASNQGGPAYNEQFF																																			1
TRAV9-2	TRAJ27	CASWDSNAGKSTF	TRBV-ND	TRBV-ND	TRBV-ND																																				6
TRAV12-2	TRAJ12	CAVRLKDSSYKLIF	TRBV3-1/TRBV3-2	TRBJ1-2	CASSPLGQLFFYGYTF																																				2
TRAV13-2	TRAJ23	CAEIRGNQGGKLIF	TRBV27	TRBJ2-2	CASSPLNLLTGIPANTGELFF																																				1
TRAV29/DV5	TRAJ23	CAASGNNQGGKLIF	TRBV5-4	TRBJ1-2	CASSHNLGQARDYGYTF																																				1
TRAV35	TRAJ42	CAGMNYGGSQGNLIF	TRBV-ND	TRBV-ND	TRBV-ND																																				1
TRAV35	TRAJ52	CAGQPPHDAGGTSYGKLTF	TRBV7-2	TRBJ1-2	CASSLEDTNYGYTF																																				1
TRAV-ND	TRAV-ND	TRAV-ND	TRBV11-2	TRBJ2-2	CASVASGRVGAGELFF																																					8
TRAV29/DV5	TRAJ39	CAASVNGDNAGNMLTF	TRBV11-2	TRBJ2-2	CASVASGRVGAGELFF																																					3
TRAV29/DV5	TRAJ39	CAASVNGDNAGNILTF	TRBV11-2	TRBJ2-2	CASVASGRVGAGELFF																																					1
TRAV29/DV5	TRAJ39	CATSNVADHAGNILTF	TRBV11-2	TRBJ2-2	CASVASGRVGAGELFF																																					1
TRAV9-2	TRAJ31	CALHHNARLMF	TRBV7-3	TRBJ1-1	CASSLASEDFTEAFF																																						1
TRAV26-2	TRAJ22	CILRDGGSGSARQLTF	TRBV12-3/TRBV12-4	TRBJ2-3	CASSLMFPASTDTQYF																																							1
TRAV-ND	TRAV-ND	TRAV-ND	TRBV11-2	TRBJ2-2	CASVDSGRIGAGELFF																																								1
TRAV-ND	TRAV-ND	TRAV-ND	TRBV11-2	TRBJ1-1	CASSWAGGSVNTEAFF																																									1
TRAV1-2	TRAJ21	CAVRDQNFNKFYF	TRBV2	TRBJ1-2	CASSENLPSVSYGYTF																																									1
TRAV12-3	TRAJ20	CAMSKGGYKLSF	TRBV25-1	TRBJ1-5	CASSDIGSNQPQHF																																									1
TRAV21	TRAJ52	CALNAGGTSYGKLTF	TRBV5-1	TRBJ2-1	CASSPYPGEGYNEQFF																																									1
TRAV35	TRAJ42	CAGQNYGGSQGNLIF	TRBV-ND	TRBV-ND	TRBV-ND																																									1
TRAV39	TRAJ31	CAVELRNNNARLMF	TRBV6-2/TRBV6-3	TRBJ1-1	CASSPLQGYPEAFF																																									1
TRAV8-1	TRAJ15	CAVNAGQAGTALIF	TRBV11-2	TRBJ1-1	CASSWAGGSVNTEAFF																																									1
TRAV8-1	TRAJ15	CPVNAGQAGTAMIF	TRBV11-2	TRBJ1-1	CASSLAGGSVNTEAFF																																										1
TRAV-ND	TRAV-ND	TRAV-ND	TRBV7-2	TRBJ2-7	CASSLASEAFSEQYF																																											1
TRAV8-2	TRAJ30	CVVSDQGKIIF	TRBV7-2	TRBJ1-5	CASSLAAEDYQPQHF																																												5
TRAV-ND	TRAV-ND	TRAV-ND	TRBV7-2	TRBJ1-5	CASSLAAEDYQPQHF																																												2
TRAV21	TRAJ40	CAVLTSGTYKYIF	TRBV7-2	TRBJ1-2	CASSLEDTIYGYTF																																												2
TRAV38-2/DV8	TRAJ43	CAYRPQLLGMRF	TRBV7-2	TRBJ2-5	CASSYHSQLETQYF																																												2
TRAV-ND	TRAV-ND	TRAV-ND	TRBV14	TRBJ1-4	CASSSRSGEKLFF																																												1
TRAV-ND	TRAV-ND	TRAV-ND	TRBV7-2	TRBJ1-2	CASSFEDTNYGYTF																																												1
TRAV-ND	TRAV-ND	TRAV-ND	TRBV7-9	TRBJ1-2	CASSLGTEGYTF																																												1
TRAV35	TRAJ42	CAAMNYGGSQGNLIF	TRBV6-6	TRBJ2-7	CASSYSAGSYEQYF																																												1
TRAV8-2	TRAJ30	CVVSDQGKIIF	TRBV5-4	TRBJ1-1	CASSLNLQQGTEAFF																																												1
TRAV21	TRAJ40	CAAHISGTYKYIF	TRBV7-2	TRBJ1-2	CASSLEDTNYGYTF
TRAV-ND	TRAV-ND	TRAV-ND	TRBV3-1	TRBJ2-1	CASSQDRAGAFYNEQFF
TRAV-ND	TRAV-ND	TRAV-ND	TRBV7-2	TRBJ2-1	CASSLAGETFNEQFF
TRAV-ND	TRAV-ND	TRAV-ND	TRBV7-3	TRBJ2-1	CASSLTEEGYNEQFF
TRAV-ND	TRAV-ND	TRAV-ND	TRBV7-3	TRBJ2-7	CASSLSEEGFNEQYF
TRAV-ND	TRAV-ND	TRAV-ND	TRBV9	TRBJ2-3	CASSVSLLPDTQYF
TRAV12-1	TRAJ3	CAVNKGSSASKIIF	TRBV-ND	TRBV-ND	TRBV-ND
TRAV19	TRAJ52	CALSANAGGTSYGKLTF	TRBV7-3	TRBJ2-7	CASSLSEEGFNEQYF
TRAV21	TRAJ40	CAAHTSGTYKYIF	TRBV7-2	TRBJ1-2	CASSLEDTLYGYTF
TRAV21	TRAJ40	CAVHTSGTYKYIF	TRBV-ND	TRBV-ND	TRBV-ND
TRAV22	TRAJ23	CAVLRRSIYNQGGKLIF	TRBV7-8	TRBJ2-3	CASSLGLSSGSPGTDTQYF
TRAV4	TRAJ45	CLVGDIMYSGGGADGLTF	TRBV9	TRBJ2-7	CASSVGGAYEQYF
TRAV8-1	TRAJ15	CAVNAGQAGTALIF	TRBV11-2	TRBJ1-1	CASSLAGGSWDTEAFF
TRAV9-2	TRAJ52	CALGGYGKLTF	TRBV7-2	TRBJ2-1	CASSLAGEPYNEQFF
TRAV-ND	TRAV-ND	TRAV-ND	TRBV7-9	TRBJ2-2	CASSLVGSGGTGELFF
TRAV9-2	TRAJ52	CAVGGYGKLTF	TRBV7-2	TRBJ2-1	CASSLAGEPYNEQFF
TRAV38-2/DV8	TRAJ31	CAYRFNARLMF	TRBV7-8	TRBJ1-1	CASSPAAGYTEAFF
TRAV38-2/DV8	TRAJ27	CAYRFNARLMF	TRBV7-8	TRBJ1-1	CASSPAAGYTEAFF
TRAV38-2/DV8	TRAJ31	CAYRFNARLMF	TRBV-ND	TRBV-ND	TRBV-ND
TRAV13-1	TRAJ48	CAAEGRDFGNEKLTF	TRBV7-8	TRBJ1-1	CASSPAAGYTEAFF
TRAV9-2	TRAJ27	CALDYNAGKSTF	TRBV7-2	TRBJ2-1	CASSLASEQYNEQFF
TRAV35	TRAJ38	CAGPRDGNNRKLIW	TRBV9	TRBJ2-3	CASSVSLLPDTQYF
TRAV14/DV4	TRAJ36	CAMRPFDQTGANNLFF	TRBV7-9	TRBJ2-3	CASSLGRVDTQYF
TRAV21	TRAJ40	CAVLSSGTYKYIF	TRBV-ND	TRBV-ND	TRBV-ND
TRAV35	TRAJ31	CAGQYARLMF	TRBV7-2	TRBJ1-1	CASSLAGDWPEAFF
TRAV38-2/DV8	TRAJ43	CAYRFNNNDMRF	TRBV20-1	TRBJ1-1	CSATKDRGYTEAFF
TRAV-ND	TRAV-ND	TRAV-ND	TRBV7-2	TRBJ2-1	CASSLAGERGGHNEQFF
TRAV1-1	TRAJ44	CAVRDNSGTASKLTF	TRBV-ND	TRBV-ND	TRBV-ND
TRAV9-2	TRAJ20	CALNDSNDYKLSF	TRBV7-2	TRBJ2-1	CASSLAGEPYNEQFF
TRAV1-1	TRAJ44	CAVRDNSGTASKLTF	TRBV7-2	TRBJ2-1	CASSLAGERGGHNEQFF
TRAV14/DV4	TRAJ24	CAIQSWGKLQF	TRBV-ND	TRBV-ND	TRBV-ND
TRAV-ND	TRAV-ND	TRAV-ND	TRBV4-1	TRBJ1-1	CASSHDDRGAFF
TRAV21	TRAJ40	CAVLFSGTYKYIF	TRBV7-2	TRBJ1-2	CASSLEDTAYGYTF
TRAV12-2	TRAJ23	CAVRDNQGGKLIF	TRBV15	TRBJ2-5	CATSRPAEAGEETQYF
TRAV5	TRAJ46	CAERESSGDKLTF	TRBV4-1	TRBJ1-1	CASSHDDRGAFF
TRAV-ND	TRAV-ND	TRAV-ND	TRBV20-1	TRBJ1-1	CSAVKDRGYTEAFF
TRAV-ND	TRAV-ND	TRAV-ND	TRBV3-2	TRBJ1-2	CASSQALGQGSYGYTF
TRAV38-2/DV8	TRAJ43	CAYRFNNNDMRF	TRBV20-1	TRBJ1-1	CSAVKDRGYTEAFF
TRAV21	TRAJ40	CAVLTSGTYKYIF	TRBV7-2	TRBJ1-2	CASSFEDTNYGYTF
TRAV21	TRAJ40	CAVLTSGTYKYIF	TRBV7-2	TRBJ1-2	CASSLEDTLYGYTF
TRAV21	TRAJ40	CAVLTSGTYKYIF	TRBV7-2	TRBJ1-2	CASSLEDTVYGYTF
TRAV38-2/DV8	TRAJ43	CAYRFNNNDMRF	TRBV20-1	TRBJ1-1	CSACRDRGYTEAFF
TRAV-ND	TRAV-ND	TRAV-ND	TRBV12-3	TRBJ2-7	CASSLAGGPEYEQYF
TRAV-ND	TRAV-ND	TRAV-ND	TRBV5-1	TRBJ1-1	CASSWDRVGTEAFF
TRAV22	TRAJ13	CAGDGSGGYQKVTF	TRBV5-4	TRBJ2-1	CASSPLGNEQFF
TRAV38-2/DV8	TRAJ43	CADRFNNNDMRF	TRBV20-1	TRBJ1-1	CSATRDRGYTEAFF
TRAV13-1	TRAJ52	CADAAGGTSYGKLTF	TRBV-ND	TRBV-ND	TRBV-ND
TRAV-ND	TRAV-ND	TRAV-ND	TRBV20-1	TRBJ1-1	CSATKDRGYTEAFF
TRAV38-2/DV8	TRAJ43	CVYRFNNNDMRF	TRBV20-1	TRBJ1-1	CSATKDRGYTEAFF
TRAV13-1	TRAJ52	CADAAGGTSYGKLTF	TRBV4-2	TRBJ2-7	CASSQKWNREFAIYEQYF
TRAV21	TRAJ40	CATLTSGTYKYIF	TRBV7-2	TRBJ1-2	CASSFEDTNYGYTF
TRAV9-2	TRAJ27	CALSDSNAGKSTF	TRBV-ND	TRBV-ND	TRBV-ND
TRAV13-1	TRAJ52	CADAAGGTSYGKLTF	TRBV5-1	TRBJ2-1	CASSLFAGEAVLEQFF
TRAV-ND	TRAV-ND	TRAV-ND	TRBV5-1	TRBJ2-1	CASSLFAGEAVLEQFF
TRAV38-2/DV8	TRAJ43	CAYRFNNNDMRF	TRBV-ND	TRBV-ND	TRBV-ND
TRAV8-6	TRAJ6	CAVSEGRGSYIPTF	TRBV6-1	TRBJ2-3	CASSEISSADTQYF
A2/S269 TCR repertoire					Donor code	27	27	28	28	28	44	46	32	32	37	59	48	52
					Timepoint	M1	M6	M1	M6	M12	M6	M12	Acute	M1	Acute	M6	Acute	M6
					Severity	Mild	Mild	Mild	Mild	Mild	Moderate	Moderate	Moderate	Moderate	Moderate	Severe	Severe	Severe
TRAV	TRAJ	CDR3a	TRBV	TRBJ	CDR3b
TRAV-ND	TRAV-ND	TRAV-ND	TRBV12-3/TRBV12-4	TRBJ2-2	CASHVQNTGELFF	6
TRAV12-1	TRAJ43	CVVNRKDDMRF	TRBV12-3/TRBV12-4	TRBJ2-2	CASHVQNTGELFF	3
TRAV-ND	TRAV-ND	TRAV-ND	TRBV12-4	TRBJ2-2	CASHVQNTGELFF	1
TRAV-ND	TRAV-ND	TRAV-ND	TRBV13	TRBJ2-2	CASIERNTGELFF	1
TRAV-ND	TRAV-ND	TRAV-ND	TRBV20-1	TRBJ2-2	CSARDLVAENTGELFF	1
TRAV-ND	TRAV-ND	TRAV-ND	TRBV20-1	TRBJ2-2	CSASTVQDRNTGELFF	1
TRAV-ND	TRAV-ND	TRAV-ND	TRBV29-1	TRBJ2-2	CSVEADRNTGELFF	1
TRAV-ND	TRAV-ND	TRAV-ND	TRBV7-9	TRBJ2-2	CASGDGNTGELFF	1
TRAV12-1	TRAJ43	CVVNKEDDMRF	TRBV5-8	TRBJ2-2	CAVDRRNTGELFF	1
TRAV-ND	TRAV-ND	TRAV-ND	TRBV20-1	TRBJ2-2	CSATRDRNTGELFF		1
TRAV-ND	TRAV-ND	TRAV-ND	TRBV5-6	TRBJ2-2	CAGQGLNTGELFF		1
TRAV-ND	TRAV-ND	TRAV-ND	TRBV5-8	TRBJ2-2	CAVDRRNTGELFF		1
TRAV16	TRAJ4	CALTQFSGGYNKLIF	TRBV20-1	TRBJ2-2	CSVQDLNTGELFF			2
TRAV-ND	TRAV-ND	TRAV-ND	TRBV13	TRBJ2-2	CASSPTVGGNTGELFF			1
TRAV-ND	TRAV-ND	TRAV-ND	TRBV20-1	TRBJ2-2	CSARDVQAQNTGELFF			1
TRAV-ND	TRAV-ND	TRAV-ND	TRBV6-5	TRBJ2-2	CASEDLNTGELFF			1
TRAV-ND	TRAV-ND	TRAV-ND	TRBV7-9	TRBJ1-1	CASSPEIEAFF			1
TRAV12-1	TRAJ24	CVVNDSWGKLQF	TRBV19	TRBJ2-3	CASSILASTDTQYF			1		1
TRAV12-1	TRAJ43	CVVNERDDMRF	TRBV7-9	TRBJ1-2	CASNDGTGGDSTF			1
TRAV12-1	TRAJ43	CVVNRDNDMRF	TRBV15	TRBJ2-2	CATSNINTGELFF			1
TRAV8-6	TRAJ28	CAVSVYSGAGSYQLTF	TRBV7-9	TRBJ2-2	CAPGEANTGELFF			1
TRAV-ND	TRAV-ND	TRAV-ND	TRBV19	TRBJ2-2	CATQEANTGELFF				1
TRAV-ND	TRAV-ND	TRAV-ND	TRBV19	TRBJ2-3	CASSMLLSTDTQYF				1	1
TRAV-ND	TRAV-ND	TRAV-ND	TRBV20-1	TRBJ2-2	CSARDLTATNTGELFF				1
TRAV-ND	TRAV-ND	TRAV-ND	TRBV30	TRBJ2-2	CAWQGLNTGELFF				1
TRAV-ND	TRAV-ND	TRAV-ND	TRBV7-9	TRBJ1-2	CASNDGTGGDSTF				1
TRAV12-1	TRAJ39	CVVNMQNGNMLTF	TRBV12-3/TRBV12-4	TRBJ2-2	CAIGEANTGELFF				1
TRAV12-1	TRAJ43	CVVNNNNDMRF	TRBV-ND	TRBV-ND	TRBV-ND				1
TRAV12-1	TRAJ43	CVVNRDNDMRF	TRBV30	TRBJ2-2	CAWQGLNTGELFF				1
TRAV22	TRAJ20	CAVLPNDYKLSF	TRBV29-1	TRBJ1-5	CSVEVEGSNQPQHF				1
TRAV4	TRAJ4	CLVVILSGGYNKLIF	TRBV28	TRBJ1-1	CASIRTGDLNTEAFF				1
TRAV12-1	TRAJ41	CVVNDPNSNSGYALNF	TRBV12-3/TRBV12-4	TRBJ2-2	CASSHLGTNTGELFF					1
TRAV12-1	TRAJ47	CVVNLENKLVF	TRBV30	TRBJ2-2	CAWQGLNTGELFF					1
TRAV5	TRAJ43	CAEIGNDMRF	TRBV6-1	TRBJ2-7	CASSELENYEQYF					1
TRAV8-3	TRAJ7	CAVGPGVVF	TRBV7-8	TRBJ1-2	CASSDSYGYTF					1
TRAV38-1	TRAJ30	CAFMTYEGDDKIIF	TRBV27	TRBJ2-3	CASSLLAGEGTVGYTQYF						1
TRAV-ND	TRAV-ND	TRAV-ND	TRBV19	TRBJ2-2	CATQRMNTGELFF							1
TRAV-ND	TRAV-ND	TRAV-ND	TRBV29-1	TRBJ2-2	CSARGLAEANTGELFF								3
TRAV-ND	TRAV-ND	TRAV-ND	TRBV28	TRBJ2-2	CASSPTGGGNTGELFF								1
TRAV-ND	TRAV-ND	TRAV-ND	TRBV5-4	TRBJ2-2	CASSPDRNTGELFF								1
TRAV-ND	TRAV-ND	TRAV-ND	TRBV7-8	TRBJ2-2	CASSWQNTGELFF								1
TRAV-ND	TRAV-ND	TRAV-ND	TRBV9	TRBJ2-2	CASSEENTGELFF								1
TRAV12-1	TRAJ43	CVVNGGNDMRF	TRBV2	TRBJ2-2	CASSDLNTGELFF								1
TRAV12-1	TRAJ43	CVVNSGNNNDMRF	TRBV2	TRBJ2-2	CASTNLNTGELFF								1
TRAV21	TRAJ28	CGWKGAGSYQLTF	TRBV12-3/TRBV12-4	TRBJ2-2	CASMVLNTGELFF								1
TRAV5	TRAJ48	CAEILDFGNEKLTF	TRBV20-1	TRBJ1-4	CSARDPSGVKLFF									3
TRAV-ND	TRAV-ND	TRAV-ND	TRBV24-1	TRBJ2-7	CATSASIFYEQYF									1
TRAV-ND	TRAV-ND	TRAV-ND	TRBV28	TRBJ2-2	CASSPSGGGNTGELFF									1
TRAV-ND	TRAV-ND	TRAV-ND	TRBV2	TRBJ2-2	CASSDLNTGELFF									1
TRAV-ND	TRAV-ND	TRAV-ND	TRBV5-6	TRBJ2-7	CASSLGLAYEQYF									1
TRAV12-1	TRAJ11	CVVNEPLSGYSTLTF	TRBV28	TRBJ2-2	CASSPTGGGNTGELFF									1
TRAV12-1	TRAJ43	CVVNKNNDMRF	TRBV-ND	TRBV-ND	TRBV-ND									1
TRAV3	TRAJ12	CAVRDRR	TRBV7-9	TRBJ2-2	CASSEANTGELFF										1
TRAV-ND	TRAV-ND	TRAV-ND	TRBV20-1	TRBJ2-2	CSARDWVSQNTGELFF											7
TRAV-ND	TRAV-ND	TRAV-ND	TRBV7-8	TRBJ2-2	CASSFQNTGELFF											3
TRAV12-1	TRAJ43	CVVNRNNDMRF	TRBV12-3/TRBV12-4	TRBJ2-2	CALQEANTGELFF											2
TRAV19	TRAJ38	CALSNAGNNRKLIW	TRBV7-9	TRBJ1-1	CASSPEIEAFF											2
TRAV-ND	TRAV-ND	TRAV-ND	TRBV24-1	TRBJ2-2	CATSDLNTGELFF											1
TRAV-ND	TRAV-ND	TRAV-ND	TRBV2	TRBJ2-2	CASGGTNTGELFF											1
TRAV12-1	TRAJ31	CVVNMEARLMF	TRBV5-8	TRBJ2-2	CASSLVAGGDTGELFF											1
TRAV16	TRAJ5	CAPVRMDTGRRALTF	TRBV10-3	TRBJ2-2	CAIERDRNTGELFF											1
TRAV9-2	TRAJ42	CALKGDYGGSQGNLIF	TRBV-ND	TRBV-ND	TRBV-ND											1
TRAV-ND	TRAV-ND	TRAV-ND	TRBV5-5	TRBJ2-2	CASILDWNTGELFF												1
TRAV12-1	TRAJ30	CATNRDDKIIF	TRBV5-5	TRBJ2-2	CASILDWNTGELFF												1
TRAV1-2	TRAJ12	CAVRDRKDSSYKLIF	TRBV13	TRBJ2-7	CASSLGQEPYEQYF													1
TRAV12-1	TRAJ36	CAVNREDNLFF	TRBV24-1	TRBJ2-2	CATSDANTGELFF													1
DPB4/S167 TCR repertoire					Donor code	16	16	28	28	28	29	45	46	42	32	32	59	55	51	48
					Timepoint	M1	M6	M1	M6	M12	M1	M12	M12	M1	Acute	M1	M1	M6	M12	Acute
					Severity	Asymptomatic	Asymptomatic	Mild	Mild	Mild	Mild	Moderate	Moderate	Moderate	Moderate	Moderate	Severe	Severe	Severe	Severe
TRAV	TRAJ	CDR3a	TRBV	TRBJ	CDR3b
TRAV-ND	TRAV-ND	TRAV-ND	TRBV6-6	TRBJ1-2	CASSYSPGSMNGYTF	1
TRAV35	TRAJ42	CAAYNYGGSQGNLIF	TRBV25-1	TRBJ1-2	CASSASRDSVRGYTF	1
TRAV35	TRAJ42	CAGLNYGGSQGNLIF	TRBV6-6	TRBJ1-2	CASSAPGALYGYTF	1
TRAV35	TRAJ42	CAGMNYGGSQGNLIF	TRBV6-1	TRBJ1-2	CASSESSFGYTF	1
TRAV35	TRAJ42	CAGQNYGGSQGNLIF	TRBV-ND	TRBV-ND	TRBV-ND	1								1					1
TRAV35	TRAJ42	CAGQNYGGSQGNLIF	TRBV6-1	TRBJ1-2	CASSGRQGAPSGYTF	1
TRAV35	TRAJ42	CAVQNYGGSQGNLIF	TRBV11-2	TRBJ1-2	CASSPGQGASWGYTF	1
TRAV-ND	TRAV-ND	TRAV-ND	TRBV6-1	TRBJ1-2	CASSGRQGAPSGYTF		2
TRAV35	TRAJ42	CAGQNYGGSQGNLIF	TRBV6-1	TRBJ1-2	CASSPREGTVYGYTF		1
TRAV35	TRAJ42	CAGQNYGGSQGNLIF	TRBV6-6	TRBJ1-2	CASSYSPGSMNGYTF		1
TRAV35	TRAJ53	CAGLNSGGSNYKLTF	TRBV14	TRBJ1-2	CASSQVPGPRRGYTF		1
TRAV-ND	TRAV-ND	TRAV-ND	TRBV12-3/TRBV12-4	TRBJ1-2	CASSPRQGALRGYTF			1
TRAV-ND	TRAV-ND	TRAV-ND	TRBV27	TRBJ2-2	CASSPRRPGATGELFF			1
TRAV-ND	TRAV-ND	TRAV-ND	TRBV6-1	TRBJ1-4	CASSASLGLFF			1
TRAV-ND	TRAV-ND	TRAV-ND	TRBV9	TRBJ2-2	CASSERDRINTGELFF			1
TRAV16	TRAJ47	CALRKGNKLVF	TRBV2	TRBJ2-3	CASRRWTSGTGTDTQYF			1
TRAV35	TRAJ42	CAAMNYGGSQGNLIF	TRBV25-1	TRBJ1-2	CASSRRGADGYTF			1	1
TRAV35	TRAJ42	CAGLNYGGSQGNLIF	TRBV27	TRBJ2-4	CASSLRRSKTFSIF			1
TRAV35	TRAJ42	CAGLNYGGSQGNLIF	TRBV9	TRBJ2-2	CASSVRDRVNTGELFF			1				1
TRAV35	TRAJ42	CAGTNYGGSQGNLIF	TRBV5-5	TRBJ1-2	CASSTRGDALGYTF			1
TRAV35	TRAJ53	CAGMNSGGSNYKLTF	TRBV7-8	TRBJ1-2	CASSPRRDTPYGYTF			1
TRAV-ND	TRAV-ND	TRAV-ND	TRBV5-5	TRBJ1-2	CASSPRGANGYTF				1
TRAV-ND	TRAV-ND	TRAV-ND	TRBV6-6	TRBJ1-2	CASITRTGGFGYTF				1
TRAV35	TRAJ17	CAGLLFKAAGNKLTF	TRBV7-2	TRBJ1-2	CASSYRGDYGYTF				1
TRAV35	TRAJ42	CAGLNYGGSQGNLIF	TRBV12-3/TRBV12-4	TRBJ1-2	CASSSRKGNLYGYTF				1
TRAV35	TRAJ42	CAGLNYGGSQGNLIF	TRBV19	TRBJ2-5	CASSPLRGLQTQYF				1
TRAV35	TRAJ42	CAGLNYGGSQGNLIF	TRBV24-1	TRBJ2-3	CATSGASGIGTQYF				1
TRAV35	TRAJ42	CAGMNYGGSQGNLIF	TRBV30	TRBJ1-2	CAYKGGIGYTF				1
TRAV35	TRAJ42	CAGQNYGGSQGNLIF	TRBV9	TRBJ1-2	CASSSRDRNYGYTF				1	1
TRAV35	TRAJ53	CAGFNSGGSNYKLTF	TRBV14	TRBJ1-2	CASSPSRGLGGYTF				1
TRAV26-1	TRAJ16	CIVRAWFSDGQKLLF	TRBV13	TRBJ2-4	CASSLGRQALAKNIQYF					1
TRAV35	TRAJ42	CAALNYGGSQGNLIF	TRBV6-4	TRBJ1-2	CASSARGDYGYTF					1
TRAV35	TRAJ42	CAGLNYGGSQGNLIF	TRBV30	TRBJ1-2	CAWSGSFGYTF					1
TRAV35	TRAJ42	CAGQNYGGSQGNLIF	TRBV27	TRBJ2-1	CASSYRQGAREQFF					1
TRAV35	TRAJ42	CAGQNYGGSQGNLIF	TRBV5-1	TRBJ2-1	CASSPRLAGSSYNEQFF					1
TRAV35	TRAJ42	CAGQNYGGSQGNLIF	TRBV6-5	TRBJ2-2	CASSRGRRGTNTGELFF					1
TRAV35	TRAJ42	CAGQNYGGSQGNLIF	TRBV7-2	TRBJ2-2	CASSGTWPSRAGELFF					1
TRAV35	TRAJ42	CAGRNYGGSQGNLIF	TRBV18	TRBJ1-2	CASSPGTGRLASGYTF					1
TRAV35	TRAJ42	CAGRNYGGSQGNLIF	TRBV6-1	TRBJ1-2	CASSGSMGYTF					1
TRAV35	TRAJ53	CAGRNSGGSNYKLTF	TRBV6-1	TRBJ1-5	CASEKNRDRGPWGNQPQHF					1
TRAV-ND	TRAV-ND	TRAV-ND	TRBV24-1	TRBJ1-2	CATRGGQGIGGYTF						1
TRAV-ND	TRAV-ND	TRAV-ND	TRBV7-2	TRBJ1-1	CASSARKGALTYTFF						1
TRAV-ND	TRAV-ND	TRAV-ND	TRBV9	TRBJ2-5	CASSSRQGGETQYF						1
TRAV35	TRAJ17	CAGQLYKAAGNKLTF	TRBV6-1	TRBJ2-7	CASSARGNEQYF						1
TRAV35	TRAJ42	CAALNYGGSQGNLIF	TRBV19	TRBJ1-2	CATNSQGALKGYTF						1
TRAV35	TRAJ42	CAALNYGGSQGNLIF	TRBV6-6	TRBJ2-4	CASSPNPGRIKNIQYF						1
TRAV35	TRAJ42	CAAMNYGGSQGNLIF	TRBV9	TRBJ2-2	CASSPRTNANTGELFF						1
TRAV35	TRAJ42	CAGLNYGGSQGNLIF	TRBV4-1	TRBJ1-2	CASSPQGALHGYTF						1
TRAV35	TRAJ53	CAGFNSGGSNYKLTF	TRBV14	TRBJ2-2	CASSKSRGIGELFF						1
TRAV3	TRAJ21	CAVTKPSGGKFYF	TRBV6-1	TRBJ1-1	CASSERGVGEAFF						1
TRAV-ND	TRAV-ND	TRAV-ND	TRBV11-3	TRBJ1-2	CASSLRGGWGYTF							1
TRAV-ND	TRAV-ND	TRAV-ND	TRBV9	TRBJ2-2	CASSPRQGPNTGELFF							1
TRAV35	TRAJ42	CAGLNYGGSQGNLIF	TRBV4-1	TRBJ1-2	CASSTGVGYTF							1
TRAV35	TRAJ42	CAGQNYGGSQGNLIF	TRBV11-2	TRBJ1-2	CASSLTAGALGYTF							1
TRAV35	TRAJ42	CAGQNYGGSQGNLIF	TRBV11-2	TRBJ1-2	CASSYRGSGGYTF							1
TRAV35	TRAJ42	CAALNYGGSQGNLIF	TRBV24-1	TRBJ1-2	CATSRRGADGYTF								1
TRAV35	TRAJ42	CAGLNYGGSQGNLIF	TRBV-ND	TRBV-ND	TRBV-ND								1
TRAV35	TRAJ42	CAGLNYGGSQGNLIF	TRBV11-2	TRBJ1-3	CASSYRGTGNTIYF								1
TRAV-ND	TRAV-ND	TRAV-ND	TRBV6-1	TRBJ1-2	CASRSRAPGDGYTF									1
TRAV16	TRAJ8	CPRDTGFQKLVF	TRBV-ND	TRBV-ND	TRBV-ND									1
TRAV35	TRAJ42	CAGLNYGGSQGNLIF	TRBV30	TRBJ1-2	CAWRAGIGYTF									1
TRAV35	TRAJ42	CAGLNYGGSQGNLIF	TRBV7-2	TRBJ1-2	CASTPRRGNLYGYTF									1
TRAV35	TRAJ42	CAGYNYGGSQGNLIF	TRBV-ND	TRBV-ND	TRBV-ND									1
TRAV35	TRAJ42	CAVMNYGGSQGNLIF	TRBV28	TRBJ1-2	CASSPTKGAVYGYTF									1
TRAV41	TRAJ49	CADWFVGAGNQFYF	TRBV5-5	TRBJ2-1	CASSSRLAGAAYNEQFF									1
TRAV-ND	TRAV-ND	TRAV-ND	TRBV5-5	TRBJ1-3	CASSPGDRAGNTIYF										1
TRAV35	TRAJ17	CAGQLNRAAGNKLTF	TRBV5-5	TRBJ1-1	CASSRGDGTEAFF										1
TRAV35	TRAJ42	CAGMNYGGSQGNLIF	TRBV18	TRBJ2-5	CASSRKKMTGLQETQYF										1
TRAV35	TRAJ42	CAGMNYGGSQGNLIF	TRBV6-6	TRBJ1-2	CASSPRGDYGYTF										1
TRAV35	TRAJ42	CAGQNYGGSQGNLIF	TRBV28	TRBJ1-2	CASSPRTGGSLRGYTF										1
TRAV35	TRAJ42	CAGQNYGGSQGNLIF	TRBV6-1	TRBJ1-2	CASSASQGAVRGYTF										1
TRAV35	TRAJ53	CAGQNSGGSNYKLTF	TRBV9	TRBJ1-2	CASSPRAGSSTVYGYTF											2
TRAV-ND	TRAV-ND	TRAV-ND	TRBV9	TRBJ2-2	CASSFRTAVNTGELFF											1
TRAV23/DV6	TRAJ49	CAARKNGNQFYF	TRBV-ND	TRBV-ND	TRBV-ND											1
TRAV35	TRAJ17	CAGQLTKAAGNKLTF	TRBV5-5	TRBJ1-2	CASSLRQGAEGYTF											1
TRAV35	TRAJ22	CAGYLSSGSARQLTF	TRBV20-1	TRBJ1-2	CSAWRGGIYGYTF											1
TRAV35	TRAJ42	CAALNYGGSQGNLIF	TRBV-ND	TRBV-ND	TRBV-ND											1
TRAV35	TRAJ42	CAAMNYGGSQGNLIF	TRBV6-6	TRBJ2-3	CASSPRGNGVGTDTQYF											1
TRAV35	TRAJ42	CAGLNYGGSQGNLIF	TRBV6-1	TRBJ1-2	CASSYTFGYTF											1
TRAV35	TRAJ42	CAGRNYGGSQGNLIF	TRBV30	TRBJ1-2	CAWSGPTGGSFGYTF											1
TRAV35	TRAJ42	CAPMNYGGSQGNLIF	TRBV14	TRBJ1-2	CASSQRTDGLRGYTF											1
TRAV35	TRAJ53	CAGQLSGGSNYKLTF	TRBV11-2	TRBJ2-7	CASSFNHNSIEQYF											1
TRAV35	TRAJ42	CAGLNYGGSQGNLIF	TRBV6-2/TRBV6-3	TRBJ1-2	CASSYRGGSVYGYTF												2
TRAV35	TRAJ42	CVTMNYGGSQGNLIF	TRBV6-2/TRBV6-3	TRBJ1-2	CASSYRGSYGYTF												2
TRAV35	TRAJ17	CAGQLFKAAGNKLTF	TRBV3-1/TRBV3-2	TRBJ1-2	CASSTRQGSKGYTF												1
TRAV35	TRAJ42	CAAMNYGGSQGNLIF	TRBV6-5	TRBJ1-2	CASSPRGALSYTF												1
TRAV35	TRAJ42	CAGLNYGGSQGNLIF	TRBV10-3	TRBJ1-2	CAISESKGALYGYTF												1
TRAV35	TRAJ42	CAGLNYGGSQGNLIF	TRBV6-1	TRBJ1-2	CASSDQGKLYGYTF												1
TRAV35	TRAJ42	CAGLNYGGSQGNLIF	TRBV6-4	TRBJ1-2	CASSARGDYGYTF												1
TRAV35	TRAJ42	CAGLNYGGSQGNLIF	TRBV6-6	TRBJ2-2	CASSYRGGGTGELFF												1
TRAV35	TRAJ42	CAGMNYGGSQGNLIF	TRBV11-2	TRBJ1-2	CASSSRGAGGYTF												1
TRAV35	TRAJ42	CAGMNYGGSQGNLIF	TRBV6-1	TRBJ1-2	CASSTRTGGLSGYTF												1
TRAV35	TRAJ42	CAGQNYGGSQGNLIF	TRBV6-5	TRBJ1-2	CASSRRGGNGYTF												1
TRAV35	TRAJ42	CAGQNYGGSQGNLIF	TRBV6-5	TRBJ2-1	CASRPRQGSYNEQFF												1
TRAV35	TRAJ42	CAGQNYGGSQGNLIF	TRBV6-6	TRBJ1-2	CASSQRGALGYTF												1
TRAV35	TRAJ42	CAGVNYGGSQGNLIF	TRBV12-3/TRBV12-4	TRBJ1-2	CASSFRPGAVYGYTF												1
TRAV35	TRAJ42	CAGYNYGGSQGNLIF	TRBV6-2/TRBV6-3	TRBJ1-2	CASSSRGSVHGYTF												1
TRAV-ND	TRAV-ND	TRAV-ND	TRBV6-1	TRBJ1-2	CASRKDWGLDGYTF													1
TRAV35	TRAJ42	CAGMNYGGSQGNLIF	TRBV-ND	TRBV-ND	TRBV-ND													1
TRAV-ND	TRAV-ND	TRAV-ND	TRBV28	TRBJ1-2	CASTSRRGNGYTF														1
TRAV35	TRAJ17	CAGQLFKAAGNKLTF	TRBV6-2/TRBV6-3	TRBJ1-4	CASTPRGEKLFF														1
TRAV35	TRAJ32	CAGLNYGGATNKLIF	TRBV6-6	TRBJ1-2	CASSYSIGGLNGYTF														1
TRAV35	TRAJ42	CAALNYGGSQGNLIF	TRBV9	TRBJ2-2	CASSPRDRLNTGELFF														1
TRAV35	TRAJ42	CAGLNYGGSQGNLIF	TRBV30	TRBJ1-2	CAWRGDRGLGGYTF														1
TRAV35	TRAJ42	CAGMNYGGSQGNLIF	TRBV10-2	TRBJ1-2	CASSGSSGTLNGYTF														1
TRAV35	TRAJ42	CAGQNYGGSQGNLIF	TRBV12-3/TRBV12-4	TRBJ1-2	CASSLRTGSLNGYTF														1
TRAV35	TRAJ42	CAGQNYGGSQGNLIF	TRBV6-5	TRBJ2-2	CASSYRGVGTGELFF														1
TRAV-ND	TRAV-ND	TRAV-ND	TRBV11-3	TRBJ1-2	CASSPSRDALASNGYTF															2
TRAV35	TRAJ42	CAALNYGGSQGNLIF	TRBV11-2	TRBJ1-2	CASRTGLGYTF															1
TRAV35	TRAJ42	CAGLNYGGSQGNLIF	TRBV6-1	TRBJ1-2	CASSIRQGADPNGYTF															1
TRAV35	TRAJ42	CAGLNYGGSQGNLIF	TRBV6-2/TRBV6-3	TRBJ2-3	CASSYRRTGLASDTQYF															1
TRAV35	TRAJ42	CAGMNYGGSQGNLIF	TRBV12-3/TRBV12-4	TRBJ1-2	CASSPRAGSGYTF															1
TRAV35	TRAJ42	CAGMNYGGSQGNLIF	TRBV6-2/TRBV6-3	TRBJ1-2	CASSYPGTIYGYTF															1
TRAV35	TRAJ42	CAGQNYGGSQGNLIF	TRBV6-5	TRBJ2-2	CASSNRRLNTGELFF															1
TRAV35	TRAJ42	CAGQNYGGSQGNLIF	TRBV6-6	TRBJ1-2	CASSSTGDALNYGYTF															1
TRAV35	TRAJ42	CAVENYGGSQGNLIF	TRBV6-2/TRBV6-3	TRBJ1-2	CASSYRGTAIYGYTF															1
[truncated: 18 more columns]
