# Supplementary material for: HLA-B*15:01-positive severe COVID-19 patients lack CD8+ T cell pools with highly expanded public clonotypes
Source: Proc Natl Acad Sci U S A. 2025 Sep 2;122(36):e2503145122. doi: 10.1073/pnas.2503145122 (PMC12435269; doi:10.1073/pnas.2503145122)
Supplement: Supplementary file 3 — Dataset S02 (XLSX) [file pnas.2503145122.sd02.xlsx]

## Sheet: Dataset S2
Dataset S2: PHOSP-COVID Collaborative Group Authors
	Affiliated Organisation	Initial + Name	Initial	Forename	Surname
	(1) Usher Institute, University of Edinburgh, Edinburgh, United Kingdom and (2) Royal Infirmary of Edinburgh, NHS Lothian, Edinburgh, United Kingdom	N I Lone	N I	Nazir	Lone
	1. Baillie Gifford Pandemic Science Hub, Centre for Inflammation Research, The Queen’s Medical Research Institute, University of Edinburgh, Edinburgh, UK 2. MRC Human Genetics Unit, Institute of Genetics and Cancer, University of Edinburgh, Western General Hospital, Edinburgh, UK 3. Roslin Institute, University of Edinburgh, Edinburgh, UK 4. Intensive Care Unit, Royal Infirmary of Edinburgh, Edin…	J K Baillie	J K	Kenneth	Baillie
	1. Baillie Gifford Pandemic Science Hub, Centre for Inflammation Research, The Queen’s Medical Research Institute, University of Edinburgh, Edinburgh, UK 2. Roslin Institute, University of Edinburgh, Edinburgh, UK	E Pairo-Castineira	E P-C	Erola	Pairo-Castineira
	1. Baillie Gifford Pandemic Science Hub, Centre for Inflammation Research, The Queen’s Medical Research Institute, University of Edinburgh, Edinburgh, UK 2. Roslin Institute, University of Edinburgh, Edinburgh, UK	N Avramidis	N-A	Nikos	Avramidis
	1. Department of Population Health Sciences, University of Leicester, Leicester, UK 2. NIHR Leicester Biomedical Research Centre, Leicester, UK	L V Wain	L V	Louise	Wain
	1. Department of Population Health Sciences, University of Leicester, Leicester, UK 2. NIHR Leicester Biomedical Research Centre, Leicester, UK	B Guillen-Guio	B	Beatriz	Guillen-Guio
	1. Department of Population Health Sciences, University of Leicester, Leicester, UK 2. NIHR Leicester Biomedical Research Centre, Leicester, UK	O C Leavy	O C	Olivia	Leavy
	Action for Pulmonary Fibrosis	S Jones	S		Jones
	Airedale NHS Foundation Trust	L Armstrong	L	Lisa	Armstrong
	Airedale NHS Foundation Trust	B Hairsine	B	Brigid	Hairsine
	Airedale NHS Foundation Trust	H Henson	H	Helen	Henson
	Airedale NHS Foundation Trust	C Kurasz	C	Claire	Kurasz
	Airedale NHS Foundation Trust	A Shaw	A	Alison	Shaw
	Airedale NHS Foundation Trust	L Shenton	L	Liz	Shenton
	Alzheimer's Research UK	H Dobson	H	Hannah	Dobson
	Aneurin Bevan University Health Board	A Dell	A	Amanda	Dell
	Aneurin Bevan University Health Board	S Fairbairn	S	Sara	Fairbairn
	Aneurin Bevan University Health Board	N Hawkings	N	Nancy	Hawkings
	Aneurin Bevan University Health Board	J Haworth	J	Jill	Haworth
	Aneurin Bevan University Health Board	M Hoare	M	Michaela	Hoare
	Aneurin Bevan University Health Board	V Lewis	V	Victoria	Lewis
	Aneurin Bevan University Health Board	A Lucey	A	Alice	Lucey
	Aneurin Bevan University Health Board	G Mallison	G	Georgia	Mallison
	Aneurin Bevan University Health Board	H Nassa	H	Heeah	Nassa
	Aneurin Bevan University Health Board	C Pennington	C	Chris	Pennington
	Aneurin Bevan University Health Board	A Price	A	Andrea	Price
	Aneurin Bevan University Health Board	C Price	C	Claire	Price
	Aneurin Bevan University Health Board	A Storrie	A	Andrew	Storrie
	Aneurin Bevan University Health Board	G Willis	G	Gemma	Willis
	Aneurin Bevan University Health Board	S Young	S	Susan	Young
	Asthma UK and British Lung Foundation Partnership	K Poinasamy	K	Krisnah	Poinasamy
	Asthma UK and British Lung Foundation Partnership	S Walker	S	Samantha	Walker
	Asthma UK BLF	I Jarrold	I	Ian	Jarrold
	Baillie Gifford Pandemic Science Hub, Centre for Inflammation Research, The Queen’s Medical Research Institute, University of Edinburgh, Edinburgh, UK	K Rawlik	K-R	Konrad	Rawlik
	Barnsley Hospital NHS Foundation Trust	A Sanderson	A	Amy	Sanderson
	Barts Health NHS Trust	K Chong-James	K		Chong-James
	Barts Health NHS Trust	C David	C		David
	Barts Health NHS Trust	W Y James	W Y		James
	Barts Health NHS Trust	P Pfeffer	P	Paul	Pfeffer
	Barts Health NHS Trust	O Zongo	O		Zongo
	Barts Health NHS Trust & Queen Mary University of London	A Martineau	A	Adrian	Martineau
	Barts Heart Centre	C Manisty	C		Manisty
	Belfast Health & Social Care Trust & Queen's University Belfast	C Armour	C	Cherie	Armour
	Belfast Health & Social Care Trust & Queen's University Belfast	V Brown	V	Vanessa	Brown
	Belfast Health & Social Care Trust & Queen's University Belfast	J Busby	J	John	Busby
	Belfast Health & Social Care Trust & Queen's University Belfast	B Connolly	B	Bronwen	Connolly
	Belfast Health & Social Care Trust & Queen's University Belfast	T Craig	T	Thelma	Craig
	Belfast Health & Social Care Trust & Queen's University Belfast	S Drain	S	Stephen	Drain
	Belfast Health & Social Care Trust & Queen's University Belfast	L G Heaney	L G	Liam	Heaney
	Belfast Health & Social Care Trust & Queen's University Belfast	B King	B	Bernie	King
	Belfast Health & Social Care Trust & Queen's University Belfast	N Magee	N	Nick	Magee
	Belfast Health & Social Care Trust & Queen's University Belfast	E Major	E		Major
	Belfast Health & Social Care Trust & Queen's University Belfast	D McAulay	D	Danny	McAulay
	Belfast Health & Social Care Trust & Queen's University Belfast	L Mcgarvey	L	Lorcan	McGarvey
	Belfast Health & Social Care Trust & Queen's University Belfast	J McGinness	J	Jade	McGinness
	Belfast Health & Social Care Trust & Queen's University Belfast	T Peto	T	Tunde	Peto
	Belfast Health & Social Care Trust & Queen's University Belfast	R Stone	R	Roisin	Stone
	Betsi Cadwallader University Health Board	A Bolger	A	Annette	Bolger
	Betsi Cadwallader University Health Board	F Davies	F	Ffyon	Davies
	Betsi Cadwallader University Health Board	A Haggar	A	Ahmed	Haggar
	Betsi Cadwallader University Health Board	J Lewis	J	Joanne	Lewis
	Betsi Cadwallader University Health Board	A Lloyd	A	Arwel	Lloyd
	Betsi Cadwallader University Health Board	R Manley	R		Manley
	Betsi Cadwallader University Health Board	E McIvor	E	Emma	McIvor
	Betsi Cadwallader University Health Board	D Menzies	D	Daniel	Menzies
	Betsi Cadwallader University Health Board	K Roberts	K		Roberts
	Betsi Cadwallader University Health Board	W Saxon	W		Saxon
	Betsi Cadwallader University Health Board	D Southern	D	David	Southern
	Betsi Cadwallader University Health Board	C Subbe	C	Christian	Subbe
	Betsi Cadwallader University Health Board	V Whitehead	V	Victoria	Whitehead
	BHF Centre for Cardiovascular Science, University of Edinburgh	A Bularga	A	Anda	Bularga
	BHF Centre for Cardiovascular Science, Usher Institute of Population Health Sciences and Informatics, University of Edinburgh	N L Mills	N L	Nicholas	Mills
	Borders General Hospital, NHS Borders	J Dawson	J	Joy	Dawson
	Borders General Hospital, NHS Borders	H El-Taweel	H	Hosni	El-Taweel
	Borders General Hospital, NHS Borders	L Robinson	L	Leanne	Robinson
	Bradford Teaching Hospitals NHS Foundation Trust	L Brear	L	Lucy	Brear
	Bradford Teaching Hospitals NHS Foundation Trust	K Regan	K	Karen	Regan
	Bradford Teaching Hospitals NHS Foundation Trust	D Saralaya	D	Dinesh	Saralaya
	Bradford Teaching Hospitals NHS Foundation Trust	K Storton	K	Kim	Storton
	British Heart Foundation	S Amoils	S	Shannon	Amoils
	Cambridge University Hospitals NHS Foundation Trust, NIHR Cambridge Clinical Research Facility & University of Cambridge	A Bermperi	A	Areti	Bermperi
	Cambridge University Hospitals NHS Foundation Trust, NIHR Cambridge Clinical Research Facility & University of Cambridge	I Cruz	I	Isabel	Cruz
	Cambridge University Hospitals NHS Foundation Trust, NIHR Cambridge Clinical Research Facility & University of Cambridge	K Dempsey	K		Dempsey
	Cambridge University Hospitals NHS Foundation Trust, NIHR Cambridge Clinical Research Facility & University of Cambridge	A Elmer	A	Anne	Elmer
	Cambridge University Hospitals NHS Foundation Trust, NIHR Cambridge Clinical Research Facility & University of Cambridge	J Fuld	J	Jonathon	Fuld
	Cambridge University Hospitals NHS Foundation Trust, NIHR Cambridge Clinical Research Facility & University of Cambridge	H Jones	H		Jones
	Cambridge University Hospitals NHS Foundation Trust, NIHR Cambridge Clinical Research Facility & University of Cambridge	S Jose	S	Sherly	Jose
	Cambridge University Hospitals NHS Foundation Trust, NIHR Cambridge Clinical Research Facility & University of Cambridge	S Marciniak	S	Stefan	Marciniak
	Cambridge University Hospitals NHS Foundation Trust, NIHR Cambridge Clinical Research Facility & University of Cambridge	M Parkes	M		Parkes
	Cambridge University Hospitals NHS Foundation Trust, NIHR Cambridge Clinical Research Facility & University of Cambridge	C Ribeiro	C	Carla	Ribeiro
	Cambridge University Hospitals NHS Foundation Trust, NIHR Cambridge Clinical Research Facility & University of Cambridge	J Taylor	J	Jessica	Taylor
	Cambridge University Hospitals NHS Foundation Trust, NIHR Cambridge Clinical Research Facility & University of Cambridge	M Toshner	M	Mark	Toshner
	Cambridge University Hospitals NHS Foundation Trust, NIHR Cambridge Clinical Research Facility & University of Cambridge	L Watson	L		Watson
	Cambridge University Hospitals NHS Foundation Trust, NIHR Cambridge Clinical Research Facility & University of Cambridge	J Worsley	J		Worsley
	Cardiff and Vale University Health Board	L Broad	L	Lauren	Broad
	Cardiff and Vale University Health Board	T Evans	T	Teriann	Evans
	Cardiff and Vale University Health Board	M Haynes	M	Matthew	Haynes
	Cardiff and Vale University Health Board	L Jones	L		Jones
	Cardiff and Vale University Health Board	L Knibbs	L	Lucy	Knibbs
	Cardiff and Vale University Health Board	A McQueen	A	Alison	McQueen
	Cardiff and Vale University Health Board	C Oliver	C	Catherine	Oliver
	Cardiff and Vale University Health Board	K Paradowski	K	Kerry	Paradowski
	Cardiff and Vale University Health Board	R Sabit	R	Ramsey	Sabit
	Cardiff and Vale University Health Board	J Williams	J	Jenny	Williams
	Cardiff University, National Centre for Mental Health	I Jones	I	Ian	Jones
	CEO at MQ Mental Health Research,	L Milligan	L	Lea	Milligan
	Chesterfield Royal Hospital NHS Trust	E Harris	E	Edward	Harris
	Chesterfield Royal Hospital NHS Trust	C Sampson	C	Claire	Sampson
	Cwm Taf Morgannwg University Health Board	E Davies	E	Ellie	Davies
	Cwm Taf Morgannwg University Health Board	C Evenden	C	Cerys	Evenden
	Cwm Taf Morgannwg University Health Board	A Hancock	A	Alyson	Hancock
	Cwm Taf Morgannwg University Health Board	K Hancock	K	Kia	Hancock
	Cwm Taf Morgannwg University Health Board	C Lynch	C	Ceri	Lynch
	Cwm Taf Morgannwg University Health Board	M Rees	M	Meryl	Rees
	Cwm Taf Morgannwg University Health Board	L Roche	L	Lisa	Roche
	Cwm Taf Morgannwg University Health Board	N Stroud	N	Natalie	Stroud
	Cwm Taf Morgannwg University Health Board	T Thomas-Woods	T		Thomas-Woods
	Department of Oncology and Metabolism, University of Sheffield, Sheffield, UK	S Heller	S	Simon	Heller
	Department of Psychological Medicine, Institute of Psychiatry, Psychology and Neuroscience, King's College London, London, United Kingdom	T Chalder	T	Trudie	Chalder
	Diabetes UK	K Shah	K	Kamini	Shah
	Diabetes UK, University of Glasgow	E Robertson	E	Elizabeth	Robertson
	DUK | NHS Digital, Salford Royal Foundation Trust	B Young	B	Bob	Young
	East Cheshire NHS Trust	M Babores	M	Marta	Babores
	East Cheshire NHS Trust	M Holland	M	Maureen	Holland
	East Cheshire NHS Trust	N Keenan	N	Natalie	Keenan
	East Cheshire NHS Trust	S Shashaa	S	Sharlene	Shashaa
	East Cheshire NHS Trust	H Wassall	H	Helen	Wassall
	East Kent Hospitals University NHS Foundation Trust	L Austin	L	Liam	Austin
	East Kent Hospitals University NHS Foundation Trust	E Beranova	E	Eva	Beranova
	East Kent Hospitals University NHS Foundation Trust	T Cosier	T	Tracey	Cosier
	East Kent Hospitals University NHS Foundation Trust	J Deery	J	Joanne	Deery
	East Kent Hospitals University NHS Foundation Trust	T Hazelton	T	Tracy	Hazelton
	East Kent Hospitals University NHS Foundation Trust	C Price	C	Carly	Price
	East Kent Hospitals University NHS Foundation Trust	H Ramos	H	Hazel	Ramos
	East Kent Hospitals University NHS Foundation Trust	R Solly	R	Reanne	Solly
	East Kent Hospitals University NHS Foundation Trust	S Turney	S	Sharon	Turney
	East Kent Hospitals University NHS Foundation Trust	H Weston	H	Heather	Weston
	Faculty of Medicine, Nursing and Health Sciences, School of Biomedical Sciences, Monash University, Melbourne, Australia	E Coughlan	E-C	Eamon	Coughlan
	Francis Crick Institute	M Ralser	M	Markus	Ralser
	Gateshead NHS Trust	L Pearce	L	Lorraine	Pearce
	Gateshead NHS Trust	S Pugmire	S		Pugmire
	Gateshead NHS Trust	W Stoker	W	Wendy	Stoker
	Gateshead NHS Trust	A Wilson	A	Ann	Wilson
	Gateshead NHS Trust	W McCormick	W		McCormick
	Great Western Hospital Foundation Trust	E Fraile	E	Eva	Fraile
	Great Western Hospital Foundation Trust	J Ugoji	J	Jacinta	Ugoji
	Guy’s and St Thomas’ NHS Foundation Trust	L Aguilar Jimenez	L A	Laura	Aguilar Jimenez
	Guy’s and St Thomas’ NHS Foundation Trust	G Arbane	G	Gill	Arbane
	Guy’s and St Thomas’ NHS Foundation Trust	S Betts	S	Sarah	Betts
	Guy’s and St Thomas’ NHS Foundation Trust	K Bisnauthsing	K	Karen	Bisnauthsing
	Guy’s and St Thomas’ NHS Foundation Trust	A Dewar	A		Dewar
	Guy’s and St Thomas’ NHS Foundation Trust	N Hart	N	Nicholas	Hart
	Guy’s and St Thomas’ NHS Foundation Trust	G Kaltsakas	G		Kaltsakas
	Guy’s and St Thomas’ NHS Foundation Trust	H Kerslake	H	Helen	Kerslake
	Guy’s and St Thomas’ NHS Foundation Trust	MM Magtoto	M M	Murphy	Magtoto
	Guy’s and St Thomas’ NHS Foundation Trust	P Marino	P	Philip	Marino
	Guy’s and St Thomas’ NHS Foundation Trust	LM Martinez	L M		Martinez
	Guy’s and St Thomas’ NHS Foundation Trust	M Ostermann	M	Marlies	Ostermann
	Guy’s and St Thomas’ NHS Foundation Trust	J Rossdale	J	Jennifer	Rossdale
	Guy’s and St Thomas’ NHS Foundation Trust	TS Solano	T S	Teresa	Solano
	Hampshire Hospitals NHS Foundation Trust	M Alvarez Corral	M	Maria	Alvarez Corral
	Hampshire Hospitals NHS Foundation Trust	A Arias	A	Ava Maria	Arias
	Hampshire Hospitals NHS Foundation Trust	E Bevan	E	Emily	Bevan
	Hampshire Hospitals NHS Foundation Trust	D Griffin	D	Denise	Griffin
	Hampshire Hospitals NHS Foundation Trust	J Martin	J	Jane	Martin
	Hampshire Hospitals NHS Foundation Trust	J Owen	J		Owen
	Hampshire Hospitals NHS Foundation Trust	S Payne	S	Sheila	Payne
	Hampshire Hospitals NHS Foundation Trust	A Prabhu	A		Prabhu
	Hampshire Hospitals NHS Foundation Trust	A Reed	A	Annabel	Reed
	Hampshire Hospitals NHS Foundation Trust	W Storrar	W	Will	Storrar
	Hampshire Hospitals NHS Foundation Trust	N Williams	N	Nick	Williams
	Hampshire Hospitals NHS Foundation Trust	C Wrey Brown	C	Caroline	Wrey Brown
	Harrogate and District NHD Foundation Trust	T Burdett	T	Tracy	Burdett
	Harrogate and District NHD Foundation Trust	J Featherstone	J	James	Featherstone
	Harrogate and District NHD Foundation Trust	C Lawson	C	Cathy	Lawson
	Harrogate and District NHD Foundation Trust	A Layton	A	Alison	Layton
	Harrogate and District NHD Foundation Trust	C Mills	C	Clare	Mills
	Harrogate and District NHD Foundation Trust	L Stephenson	L	Lorraine	Stephenson
	Health & Care Research Wales	Y Ellis	Y	Yvette	Ellis
	Hull University Teaching Hospitals NHS Trust & University of Hull	P Atkin	P	Paul	Atkin
	Hull University Teaching Hospitals NHS Trust & University of Hull	K Brindle	K		Brindle
	Hull University Teaching Hospitals NHS Trust & University of Hull	M G Crook	M G	Michael	Crooks
	Hull University Teaching Hospitals NHS Trust & University of Hull	K Drury	K	Katie	Drury
	Hull University Teaching Hospitals NHS Trust & University of Hull	N Easom	N	Nicholas	Easom
	Hull University Teaching Hospitals NHS Trust & University of Hull	R Flockton	R	Rachel	Flockton
	Hull University Teaching Hospitals NHS Trust & University of Hull	L Holdsworth	L		Holdsworth
	Hull University Teaching Hospitals NHS Trust & University of Hull	A Richards	A		Richards
	Hull University Teaching Hospitals NHS Trust & University of Hull	D L Sykes	D L		Sykes
	Hull University Teaching Hospitals NHS Trust & University of Hull	S Thackray-Nocera	S	Susannah	Thackray-Nocera
	Hull University Teaching Hospitals NHS Trust & University of Hull	C Wright	C		Wright
	Hywel Dda University Health Board	S Coetzee	S		Coetzee
	Hywel Dda University Health Board	K Davies	K	Kim	Davies
	Hywel Dda University Health Board	R Hughes	R A	Rachel Ann	Hughes
	Hywel Dda University Health Board	R Loosley	R	Ronda	Loosley
	Hywel Dda University Health Board	H McGuinness	H	Heather	McGuinness
	Hywel Dda University Health Board	A Mohamed	A	Abdelrahman	Mohamed
	Hywel Dda University Health Board	L O’Brien	L	Linda	O’Brien
	Hywel Dda University Health Board	Z Omar	Z	Zohra	Omar
	Hywel Dda University Health Board	E Perkins	E	Emma	Perkins
	Hywel Dda University Health Board	J Phipps	J	Janet	Phipps
	Hywel Dda University Health Board	G Ross	G	Gavin	Ross
	Hywel Dda University Health Board	A Taylor	A	Abigail	Taylor
	Hywel Dda University Health Board	H Tench	H	Helen	Tench
	Hywel Dda University Health Board	R Wolf-Roberts	R	Rebecca	Wolf-Roberts
	Imperial College Healthcare NHS Trust & Imperial College London	L Burden	L		Burden
	Imperial College Healthcare NHS Trust & Imperial College London	E Calvelo	E	Ellen	Calvelo
	Imperial College Healthcare NHS Trust & Imperial College London	B Card	B	Bethany	Card
	Imperial College Healthcare NHS Trust & Imperial College London	C Carr	C	Caitlin	Carr
	Imperial College Healthcare NHS Trust & Imperial College London	E R Chilvers	E R	Edwin	Chilvers
	Imperial College Healthcare NHS Trust & Imperial College London	D Copeland	D	Donna	Copeland
	Imperial College Healthcare NHS Trust & Imperial College London	P Cullinan	P		Cullinan
	Imperial College Healthcare NHS Trust & Imperial College London	P Daly	P	Patrick	Daly
	Imperial College Healthcare NHS Trust & Imperial College London	L Evison	L	Lynsey	Evison
	Imperial College Healthcare NHS Trust & Imperial College London	T Fayzan	T	Tamanah	Fayzan
	Imperial College Healthcare NHS Trust & Imperial College London	H Gordon	H	Hussain	Gordon
	Imperial College Healthcare NHS Trust & Imperial College London	S Haq	S	Sulaimaan	Haq
	Imperial College Healthcare NHS Trust & Imperial College London	R G Jenkins	R G	Gisli	Jenkins
	Imperial College Healthcare NHS Trust & Imperial College London	C King	C	Clara	King
	Imperial College Healthcare NHS Trust & Imperial College London	O Kon	O	Onn Min	Kon
	Imperial College Healthcare NHS Trust & Imperial College London	K March	K	Katherine	March
	Imperial College Healthcare NHS Trust & Imperial College London	M Mariveles	M	Myril	Mariveles
	Imperial College Healthcare NHS Trust & Imperial College London	L McLeavey	L	Laura	McLeavey
	Imperial College Healthcare NHS Trust & Imperial College London	N Mohamed	N	Noura	Mohamed
	Imperial College Healthcare NHS Trust & Imperial College London	S Moriera	S	Silvia	Moriera
	Imperial College Healthcare NHS Trust & Imperial College London	U Munawar	U	Unber	Munawar
	Imperial College Healthcare NHS Trust & Imperial College London	J Nunag	J L	Jose Lloyd	Nunag
	Imperial College Healthcare NHS Trust & Imperial College London	U Nwanguma	U	Uchechi	Nwanguma
	Imperial College Healthcare NHS Trust & Imperial College London	L Orriss-Dib	L	Lorna	Orriss-Dib
	Imperial College Healthcare NHS Trust & Imperial College London	A Ross	A	Alexandra	Ross
	Imperial College Healthcare NHS Trust & Imperial College London	M Roy	M	Maura	Roy
	Imperial College Healthcare NHS Trust & Imperial College London	E Russell	E	Emily	Russell
	Imperial College Healthcare NHS Trust & Imperial College London	K Samuel	K	Katherine	Samuel
	Imperial College Healthcare NHS Trust & Imperial College London	J Schronce	J		Schronce
	Imperial College Healthcare NHS Trust & Imperial College London	N Simpson	N	Neil	Simpson
	Imperial College Healthcare NHS Trust & Imperial College London	L Tarusan	L	Lawrence	Tarusan
	Imperial College Healthcare NHS Trust & Imperial College London	D C Thomas	D C	David	Thomas
	Imperial College Healthcare NHS Trust & Imperial College London	C Wood	C	Chloe	Wood
	Imperial College Healthcare NHS Trust & Imperial College London	N Yasmin	N	Najira	Yasmin
	Imperial College London	D Altmann	D	Danny	Altmann
	Imperial College London	L S Howard	L S	Luke	Howard
	Imperial College London	D Johnston	D	Desmond	Johnston
	Imperial College London	A Lingford-Hughes	A	Anne	Lingford-Hughes
	Imperial College London	W D-C Man	W D-C	William	Man
	Imperial College London	J Mitchell	J	Jane	Mitchell
	Imperial College London	P L Molyneaux	P L	Philip	Molyneaux
	Imperial College London	C Nicolaou	C	Christos	Nicolaou
	Imperial College London	D P O'Regan	D P		O'Regan
	Imperial College London	L Price	L		Price
	Imperial College London	J Quint	J	Jenni	Quint
	Imperial College London	D Smith	D	David	Smith
	Imperial College London	R S Thwaites	R S	Ryan	Thwaites
	Imperial College London	J Valabhji	J	Jonathon	Valabhji
	Imperial College London	S Walsh	S	Simon	Walsh
	Imperial College London	C M Efstathiou	C M	Claudia	Efstathiou
	Imperial College London	F Liew	F	Felicity	Liew
	Imperial College London	A Frankel	A	Anew	Frankel
	Imperial College London	L Lightstone	L	Liz	Lightstone
	Imperial College London	S McAdoo	S	Steve	McAdoo
	Imperial College London	M Wilkins	M	Martin	Wilkins
	Imperial College London	M Willicombe	M	Michelle	Willicombe
	Institute of Cardiovascular & Medical Sciences, BHF Glasgow Cardiovoascular Research Centre, Universitty of Glasgow	R Touyz	R		Touyz
	Kettering General Hospital NHS Trust	A-M Guerdette	A-M	Anne-Marie	Guerdette
	Kettering General Hospital NHS Trust	M Hewitt	M	Melanie	Hewitt
	Kettering General Hospital NHS Trust	R Reddy	R		Reddy
	Kettering General Hospital NHS Trust	K Warwick	K	Katie	Warwick
	Kettering General Hospital NHS Trust	S White	S	Sonia	White
	Kidney Research UK	A McMahon	A	Aisling	McMahon
	King’s College Hospital NHS Foundation Trust & Kings College London	O Adeyemi	O	Oluwaseun	Adeyemi
	King’s College Hospital NHS Foundation Trust & Kings College London	R Adrego	R	Rita	Adrego
	King’s College Hospital NHS Foundation Trust & Kings College London	H Assefa-Kebede	H	Hosanna	Assefa-Kebede
	King’s College Hospital NHS Foundation Trust & Kings College London	J Breeze	J	Jonathon	Breeze
	King’s College Hospital NHS Foundation Trust & Kings College London	S Byrne	S		Byrne
	King’s College Hospital NHS Foundation Trust & Kings College London	P Dulawan	P	Pearl	Dulawan
	King’s College Hospital NHS Foundation Trust & Kings College London	A Hoare	A	Amy	Hoare
	King’s College Hospital NHS Foundation Trust & Kings College London	C J Jolley	C J	Caroline	Jolley
	King’s College Hospital NHS Foundation Trust & Kings College London	A Knighton	A	Abigail	Knighton
	King’s College Hospital NHS Foundation Trust & Kings College London	S Patale	S	Sheetal	Patale
	King’s College Hospital NHS Foundation Trust & Kings College London	I Peralta	I	Ida	Peralta
	King’s College Hospital NHS Foundation Trust & Kings College London	N Powell	N	Natassia	Powell
	King’s College Hospital NHS Foundation Trust & Kings College London	A Ramos	A	Albert	Ramos
	King’s College Hospital NHS Foundation Trust & Kings College London	K Shevket	K		Shevket
	King’s College Hospital NHS Foundation Trust & Kings College London	F Speranza	F	Fabio	Speranza
	King’s College Hospital NHS Foundation Trust & Kings College London	A Te	A	Amelie	Te
	King's College Hospital NHS Foundation Trust & Kings College London	M Malim	M		Malim
	King's College London	K Bramham	K	Kate	Bramham
	King's College London	M Brown	M		Brown
	King's College London	K Ismail	K	Khalida	Ismail
	King's College London	T Nicholson	T	Tim	Nicholson
	King's College London	C Pariante	C	Carmen	Pariante
	King's College London	C Sharpe	C	Claire	Sharpe
	King's College London	S Wessely	S	Simon	Wessely
	King's College London	J Whitney	J		Whitney
	King’s College London, British Heart Foundation Centre, London, UK & King’s College Hospital NHS Foundation Trust, London, UK	A Shah	A	Ajay	Shah
	Kings College Hospital / Guys and St Thomas NHS FT	A Chiribiri	A		Chiribiri
	Kings College Hospital / Guys and St Thomas NHS FT	C O'Brien	C		O'Brien
	Kings College Hospital NHS Foundation Trust & Kings College London	A Hayday	A		Hayday
	Leeds Teaching Hospitals & University of Leeds	A Ashworth	A	Andrew	Ashworth
	Leeds Teaching Hospitals & University of Leeds	P Beirne	P	Paul	Beirne
	Leeds Teaching Hospitals & University of Leeds	J Clarke	J	Jude	Clarke
	Leeds Teaching Hospitals & University of Leeds	C Coupland	C		Coupland
	Leeds Teaching Hospitals & University of Leeds	M Dalton	M	Matthhew	Dalton
	Leeds Teaching Hospitals & University of Leeds	C Favager	C	Clair	Favager
	Leeds Teaching Hospitals & University of Leeds	J Glossop	J	Jodie	Glossop
	Leeds Teaching Hospitals & University of Leeds	J Greenwood	J	John	Greenwood
	Leeds Teaching Hospitals & University of Leeds	L Hall	L	Lucy	Hall
	Leeds Teaching Hospitals & University of Leeds	T Hardy	T	Tim	Hardy
	Leeds Teaching Hospitals & University of Leeds	A Humphries	A	Amy	Humphries
	Leeds Teaching Hospitals & University of Leeds	J Murira	J	Jennifer	Murira
	Leeds Teaching Hospitals & University of Leeds	D Peckham	D	Dan	Peckham
	Leeds Teaching Hospitals & University of Leeds	S Plein	S		Plein
	Leeds Teaching Hospitals & University of Leeds	J Rangeley	J	Jade	Rangeley
	Leeds Teaching Hospitals & University of Leeds	G Saalmink	G	Gwen	Saalmink
	Leeds Teaching Hospitals & University of Leeds	A L Tan	A L	Ai Lyn	Tan
	Leeds Teaching Hospitals & University of Leeds	E Wade	E	Elaine	Wade
	Leeds Teaching Hospitals & University of Leeds	B Whittam	B	Beverley	Whittam
	Leeds Teaching Hospitals & University of Leeds	N Window	N	Nicola	Window
	Leeds Teaching Hospitals & University of Leeds	J Woods	J	Janet	Woods
	Lewisham & Greenwich NHS Trust	G Coakley	G		Coakley
	Liverpool University Hospitals NHS Foundation Trust & University of Liverpool	L Turtle	L	Lance	Turtle
	Liverpool University Hospitals NHS Foundation Trust & University of Liverpool	L Allerton	L	Lisa	Allerton
	Liverpool University Hospitals NHS Foundation Trust & University of Liverpool	AM Allt	AM	Ann Marie	Allt
	Liverpool University Hospitals NHS Foundation Trust & University of Liverpool	M Beadsworth	M		Beadsworth
	Liverpool University Hospitals NHS Foundation Trust & University of Liverpool	A Berridge	A	Anthony	Berridge
	Liverpool University Hospitals NHS Foundation Trust & University of Liverpool	J Brown	J	Jo	Brown
	Liverpool University Hospitals NHS Foundation Trust & University of Liverpool	S Cooper	S	Shirley	Cooper
	Liverpool University Hospitals NHS Foundation Trust & University of Liverpool	A Cross	A	Andy	Cross
	Liverpool University Hospitals NHS Foundation Trust & University of Liverpool	S Defres	S	Sylviane	Defres
	Liverpool University Hospitals NHS Foundation Trust & University of Liverpool	S L Dobson	S L		Dobson
	Liverpool University Hospitals NHS Foundation Trust & University of Liverpool	J Earley	J	Joanne	Earley
	Liverpool University Hospitals NHS Foundation Trust & University of Liverpool	N French	N		French
	Liverpool University Hospitals NHS Foundation Trust & University of Liverpool	W Greenhalf	W	William	Greenhalf
	Liverpool University Hospitals NHS Foundation Trust & University of Liverpool	K Hainey	K	Kera	Hainey
	Liverpool University Hospitals NHS Foundation Trust & University of Liverpool	H E Hardwick	H E	Hayley	Hardwick
	Liverpool University Hospitals NHS Foundation Trust & University of Liverpool	J Hawkes	J	Jenny	Hawkes
	Liverpool University Hospitals NHS Foundation Trust & University of Liverpool	V Highett	V	Victoria	Highett
	Liverpool University Hospitals NHS Foundation Trust & University of Liverpool	S Kaprowska	S	Sabina	Kaprowska
	Liverpool University Hospitals NHS Foundation Trust & University of Liverpool	A L Key	A L	Angela	Key
	Liverpool University Hospitals NHS Foundation Trust & University of Liverpool	L Lavelle-Langham	L	Lara	Lavelle-Langham
	Liverpool University Hospitals NHS Foundation Trust & University of Liverpool	N Lewis-Burke	N		Lewis-Burke
	Liverpool University Hospitals NHS Foundation Trust & University of Liverpool	G Madzamba	G	Gladys	Madzamba
	Liverpool University Hospitals NHS Foundation Trust & University of Liverpool	F Malein	F	Flora	Malein
	Liverpool University Hospitals NHS Foundation Trust & University of Liverpool	S Marsh	S	Sophie	Marsh
	Liverpool University Hospitals NHS Foundation Trust & University of Liverpool	C Mears	C	Chloe	Mears
	Liverpool University Hospitals NHS Foundation Trust & University of Liverpool	L Melling	L	Lucy	Melling
	Liverpool University Hospitals NHS Foundation Trust & University of Liverpool	M J Noonan	M J	Matthew	Noonan
	Liverpool University Hospitals NHS Foundation Trust & University of Liverpool	L Poll	L		Poll
	Liverpool University Hospitals NHS Foundation Trust & University of Liverpool	J Pratt	J	James	Pratt
	Liverpool University Hospitals NHS Foundation Trust & University of Liverpool	E Richardson	E	Emma	Richardson
	Liverpool University Hospitals NHS Foundation Trust & University of Liverpool	A Rowe	A	Anna	Rowe
	Liverpool University Hospitals NHS Foundation Trust & University of Liverpool	M G Semple	M G	Calum	Semple
	Liverpool University Hospitals NHS Foundation Trust & University of Liverpool	V Shaw	V	Victoria	Shaw
	Liverpool University Hospitals NHS Foundation Trust & University of Liverpool	K A Tripp	K A		Tripp
	Liverpool University Hospitals NHS Foundation Trust & University of Liverpool	L O Wajero	L O	Lilian	Wajero
	Liverpool University Hospitals NHS Foundation Trust & University of Liverpool	S A Williams-Howard	S A		Williams-Howard
	Liverpool University Hospitals NHS Foundation Trust & University of Liverpool	D G Wootton	D G	Dan	Wootton
	Liverpool University Hospitals NHS Foundation Trust & University of Liverpool	J Wyles	J		Wyles
	London North West University Healthcare NHS Trust	S N Diwanji	S N	Shalin	Diwanji
	London North West University Healthcare NHS Trust	S Gurram	S	Sambasivarao	Gurram
	London North West University Healthcare NHS Trust	P Papineni	P	Padmasayee	Papineni
	London North West University Healthcare NHS Trust	S Quaid	S	Sheena	Quaid
	London North West University Healthcare NHS Trust	G F Tiongson	G F	Gerlynn	Tiongson
	London North West University Healthcare NHS Trust	E Watson	E	Ekaterina	Watson
	London School of Hygiene & Tropical Medicine	A Briggs	A	Andrew	Briggs
	London School of Hygiene & Tropical Medicine	M Marks	M	Michael	Marks
	Long Covid Support	C Hastie	C	Claire	Hastie
	Long Covid Support	N Rogers	N	Natalie	Rogers
	Long Covid Support	N Smith	N	Nikki	Smith
	Loughborough University	D Stensel	D	David	Stensel
	Loughborough University	L Bishop	L	Lettie	Bishop
	Manchester Centre for Clinical Neurosciences, Salford Royal NHS Foundation Trust	K McIvor	K	Katherine	McIvor
	Manchester University NHS Foundation Trust	P Rivera-Ortega	P	Pilar	Rivera-Ortega
	Manchester University NHS Foundation Trust & University of Manchester	B Al-Sheklly	B	Bashar	Al-Sheklly
	Manchester University NHS Foundation Trust & University of Manchester	C Avram	C	Cristina	Avram
	Manchester University NHS Foundation Trust & University of Manchester	J Blaikely	J	John	Blaikely
	Manchester University NHS Foundation Trust & University of Manchester	M Buch	M		Buch
	Manchester University NHS Foundation Trust & University of Manchester	N Choudhury	N		Choudhury
	Manchester University NHS Foundation Trust & University of Manchester	D Faluyi	D	David	Faluyi
	Manchester University NHS Foundation Trust & University of Manchester	T Felton	T		Felton
	Manchester University NHS Foundation Trust & University of Manchester	T Gorsuch	T		Gorsuch
	Manchester University NHS Foundation Trust & University of Manchester	N A Hanley	N A	Neil	Hanley
	Manchester University NHS Foundation Trust & University of Manchester	A Horsley	A	Alex	Horsley
	Manchester University NHS Foundation Trust & University of Manchester	T Hussell	T	Tracy	Hussell
	Manchester University NHS Foundation Trust & University of Manchester	Z Kausar	Z	Zunaira	Kausar
	Manchester University NHS Foundation Trust & University of Manchester	N Odell	N	Natasha	Odell
	Manchester University NHS Foundation Trust & University of Manchester	R Osbourne	R	Rebecca	Osbourne
	Manchester University NHS Foundation Trust & University of Manchester	K Piper Hanley	K	Karen	Piper Hanley
	Manchester University NHS Foundation Trust & University of Manchester	K Radhakrishnan	K		Radhakrishnan
	Manchester University NHS Foundation Trust & University of Manchester	S Stockdale	S	Sue	Stockdale
	McPin Foundation	T Kabir	T	Thomas	Kabir
	MRC - University of Glasgow Centre for Virus Research	J T Scott	J T	Janet	Scott
	National Heart and Lung Institute, Imperial College London	I D Stewart	I D	Iain	Stewart
	National Heart and Lung Institute, Imperial College London, London, United Kingdom	P J M Openshaw	P J M	Peter	Openshaw
	Newcastle University / Chair of NIHR Demantia TRC	D Burn	D	David	Burn
	Newcastle upon Tyne Hospitals NHS Foundation Trust & University of Newcastle	A Ayoub	A		Ayoub
	Newcastle upon Tyne Hospitals NHS Foundation Trust & University of Newcastle	J Brown	J		Brown
	Newcastle upon Tyne Hospitals NHS Foundation Trust & University of Newcastle	G Burns	G		Burns
	Newcastle upon Tyne Hospitals NHS Foundation Trust & University of Newcastle	G Davies	G	Gareth	Davies
	Newcastle upon Tyne Hospitals NHS Foundation Trust & University of Newcastle	A De Soyza	A	Anthony	De Soyza
	Newcastle upon Tyne Hospitals NHS Foundation Trust & University of Newcastle	C Echevarria	C	Carlos	Echevarria
	Newcastle upon Tyne Hospitals NHS Foundation Trust & University of Newcastle	H Fisher	H	Helen	Fisher
	Newcastle upon Tyne Hospitals NHS Foundation Trust & University of Newcastle	C Francis	C		Francis
	Newcastle upon Tyne Hospitals NHS Foundation Trust & University of Newcastle	A Greenhalgh	A	Alan	Greenhalgh
	Newcastle upon Tyne Hospitals NHS Foundation Trust & University of Newcastle	P Hogarth	P	Philip	Hogarth
	Newcastle upon Tyne Hospitals NHS Foundation Trust & University of Newcastle	J Hughes	J	Joan	Hughes
	Newcastle upon Tyne Hospitals NHS Foundation Trust & University of Newcastle	K Jiwa	K	Kasim	Jiwa
	Newcastle upon Tyne Hospitals NHS Foundation Trust & University of Newcastle	G Jones	G		Jones
	Newcastle upon Tyne Hospitals NHS Foundation Trust & University of Newcastle	G MacGowan	G		MacGowan
	Newcastle upon Tyne Hospitals NHS Foundation Trust & University of Newcastle	D Price	D		Price
	Newcastle upon Tyne Hospitals NHS Foundation Trust & University of Newcastle	A Sayer	A	Avan	Sayer
	Newcastle upon Tyne Hospitals NHS Foundation Trust & University of Newcastle	J Simpson	J	John	Simpson
	Newcastle upon Tyne Hospitals NHS Foundation Trust & University of Newcastle	H Tedd	H		Tedd
	Newcastle upon Tyne Hospitals NHS Foundation Trust & University of Newcastle	S Thomas	S		Thomas
	Newcastle upon Tyne Hospitals NHS Foundation Trust & University of Newcastle	S West	S	Sophie	West
	Newcastle upon Tyne Hospitals NHS Foundation Trust & University of Newcastle	M Witham	M		Witham
	Newcastle upon Tyne Hospitals NHS Foundation Trust & University of Newcastle	S Wright	S		Wright
	Newcastle upon Tyne Hospitals NHS Foundation Trust & University of Newcastle	A Young	A		Young
	NHS Dumfries and Galloway	M J McMahon	M J	Michael	McMahon
	NHS Dumfries and Galloway	P Neill	P	Paula	Neill
	NHS Greater Glasgow and Clyde Health Board & University of Glasgow	D Anderson	D	David	Anderson
	NHS Greater Glasgow and Clyde Health Board & University of Glasgow	N Basu	N	Neil	Basu
	NHS Greater Glasgow and Clyde Health Board & University of Glasgow	H Bayes	H	Hannah	Bayes
	NHS Greater Glasgow and Clyde Health Board & University of Glasgow	A Brown	A	Ammani	Brown
	NHS Greater Glasgow and Clyde Health Board & University of Glasgow	A Dougherty	A	Andrew	Dougherty
	NHS Greater Glasgow and Clyde Health Board & University of Glasgow	K Fallon	K		Fallon
	NHS Greater Glasgow and Clyde Health Board & University of Glasgow	L Gilmour	L		Gilmour
	NHS Greater Glasgow and Clyde Health Board & University of Glasgow	D Grieve	D		Grieve
	NHS Greater Glasgow and Clyde Health Board & University of Glasgow	K Mangion	K		Mangion
	NHS Greater Glasgow and Clyde Health Board & University of Glasgow	A Morrow	A		Morrow
	NHS Greater Glasgow and Clyde Health Board & University of Glasgow	R Sykes	R		Sykes
	NHS Greater Glasgow and Clyde Health Board & University of Glasgow	C Berry	C	Colin	Berry
	NHS Greater Glasgow and Clyde Health Board & University of Glasgow	I B McInnes	I B		McInnes
	NHS Greater Glasgow and Clyde Health Board & University of Glasgow	K Scott	K	Kathryn	Scott
	NHS Highland	F Barrett	F	Fiona	Barrett
	NHS Highland	A Donaldson	A		Donaldson
	NHS Highland	E K Sage	E K	Beth	Sage
	NHS Lanarkshire	D Bell	M	Murdina	Bell
	NHS Lanarkshire	A Brown	A	Angela	Brown
	NHS Lanarkshire	M Brown	M		Brown
	NHS Lanarkshire	R Hamil	R		Hamil
	NHS Lanarkshire	K Leitch	K	Karen	Leitch
	NHS Lanarkshire	L Macliver	L		Macliver
	NHS Lanarkshire	M Patel	M	Manish	Patel
	NHS Lanarkshire	J Quigley	J	Jackie	Quigley
	NHS Lanarkshire	A Smith	A	Andrew	Smith
	NHS Lanarkshire	B Welsh	B		Welsh
	NHS Lothian & University of Edinburgh	G Choudhury	G	Gaunab	Choudhury
	NHS Lothian & University of Edinburgh	S Clohisey	S		Clohisey
	NHS Lothian & University of Edinburgh	A Deans	A	Andrew	Deans
	NHS Lothian & University of Edinburgh	A B Docherty	A B	Annemarie	Docherty
	NHS Lothian & University of Edinburgh	J Furniss	J		Furniss
	NHS Lothian & University of Edinburgh	E M Harrison	E M	Ewen	Harrison
	NHS Lothian & University of Edinburgh	S Kelly	S		Kelly
	NHS Lothian & University of Edinburgh	A Sheikh	A	Aziz	Sheikh
	NHS Tayside & University of Dundee	J D Chalmers	J D	James	Chalmers
	NHS Tayside & University of Dundee	D Connell	D	David	Connell
	NHS Tayside & University of Dundee	C Deas	C		Deas
	NHS Tayside & University of Dundee	A Elliott	A	Anne	Elliott
	NHS Tayside & University of Dundee	J George	J		George
	NHS Tayside & University of Dundee	S Mohammed	S		Mohammed
	NHS Tayside & University of Dundee	J Rowland	J		Rowland
	NHS Tayside & University of Dundee	A R Solstice	AR		Solstice
	NHS Tayside & University of Dundee	D Sutherland	D	Debbie	Sutherland
	NHS Tayside & University of Dundee	C J Tee	CJ	Caroline	Tee
	NIHR Leicester Biomedical Research Centre-Respiratory Patient and Public Involvement Group	J Bunker	J	Jenny	Bunker
	NIHR Leicester Biomedical Research Centre-Respiratory Patient and Public Involvement Group	R Gill	R	Rhyan	Gill
	NIHR Leicester Biomedical Research Centre-Respiratory Patient and Public Involvement Group	R Nathu	R	Rashmita	Nathu
	NIHR Office for Clinical Research Infrastructure	K Holmes	K	Katie	Holmes
	North Bristol NHS Trust & University of Bristol	H Adamali	H		Adamali
	North Bristol NHS Trust & University of Bristol	D Arnold	D	David	Arnold
	North Bristol NHS Trust & University of Bristol	S Barratt	S	Shaney	Barratt
	North Bristol NHS Trust & University of Bristol	A Dipper	A		Dipper
	North Bristol NHS Trust & University of Bristol	S Dunn	S	Sarah	Dunn
	North Bristol NHS Trust & University of Bristol	N Maskell	N	Nick	Maskell
	North Bristol NHS Trust & University of Bristol	A Morley	A	Anna	Morley
	North Bristol NHS Trust & University of Bristol	L Morrison	L	Leigh	Morrison
	North Bristol NHS Trust & University of Bristol	L Stadon	L	Louise	Stadon
	North Bristol NHS Trust & University of Bristol	S Waterson	S	Samuel	Waterson
	North Bristol NHS Trust & University of Bristol	H Welch	H		Welch
	North Middlesex University Hospital NHS Trust	B Jayaraman	B	Bhagy	Jayaraman
	North Middlesex University Hospital NHS Trust	T Light	T	Tessa	Light
	Northumbria University	I Vogiatzis	I	Ioannis	Vogiatzis
	Nottingham University Hospitals NHS Trust & University of Nottingham	P Almeida	P	Paula	Almeida
	Nottingham University Hospitals NHS Trust & University of Nottingham	C E Bolton	C E	Charlotte	Bolton
	Nottingham University Hospitals NHS Trust & University of Nottingham	A Hosseini	A	Akram	Hosseini
	Nottingham University Hospitals NHS Trust & University of Nottingham	L Matthews	L	Laura	Matthews
	Nottingham University Hospitals NHS Trust & University of Nottingham	R Needham	R	Robert	Needham
	Nottingham University Hospitals NHS Trust & University of Nottingham	K Shaw	K	Karen	Shaw
	Nottingham University Hospitals NHS Trust & University of Nottingham	A K Thomas	A K	Andrew	Thomas
	Nottingham University Hospitals NHS Trust & University of Nottingham	J Bonnington	J		Bonnington
	Nottingham University Hospitals NHS Trust & University of Nottingham	M Chrystal	M	Melanie	Chrystal
	Nottingham University Hospitals NHS Trust & University of Nottingham	C Dupont	C	Catherine	Dupont
	Nottingham University Hospitals NHS Trust & University of Nottingham	P L Greenhaff	P L	Paul	Greenhaff
	Nottingham University Hospitals NHS Trust & University of Nottingham	A Gupta	A	Ayushman	Gupta
	Nottingham University Hospitals NHS Trust & University of Nottingham	W Jang	W		Jang
	Nottingham University Hospitals NHS Trust & University of Nottingham	S Linford	S		Linford
	Nottingham University Hospitals NHS Trust & University of Nottingham	A Nikolaidis	A	Athanasios	Nikolaidis
	Nottingham University Hospitals NHS Trust & University of Nottingham	S Prosper	S	Sabrina	Prosper
	Oxford University Hospitals NHS Foundation Trust	A Burns	A		Burns
	Oxford University Hospitals NHS Foundation Trust	N Kanellakis	N		Kanellakis
	Oxford University Hospitals NHS Foundation Trust & University of Oxford	V M Ferreira	V		Ferreira
	Oxford University Hospitals NHS Foundation Trust & University of Oxford	C Nikolaidou	C		Nikolaidou
	Oxford University Hospitals NHS Foundation Trust & University of Oxford	C Xie	C		Xie
	Oxford University Hospitals NHS Foundation Trust & University of Oxford	M Ainsworth	M	Mark	Ainsworth
	Oxford University Hospitals NHS Foundation Trust & University of Oxford	A Alamoudi	A	Asma	Alamoudi
	Oxford University Hospitals NHS Foundation Trust & University of Oxford	A Bloss	A	Angela	Bloss
	Oxford University Hospitals NHS Foundation Trust & University of Oxford	P Carter	P	Penny	Carter
	Oxford University Hospitals NHS Foundation Trust & University of Oxford	M Cassar	M		Cassar
	Oxford University Hospitals NHS Foundation Trust & University of Oxford	J Chen	J	Jin	Chen
	Oxford University Hospitals NHS Foundation Trust & University of Oxford	F Conneh	F	Florence	Conneh
	Oxford University Hospitals NHS Foundation Trust & University of Oxford	T Dong	T		Dong
	Oxford University Hospitals NHS Foundation Trust & University of Oxford	R I Evans	R I	Ranuromanana	Evans
	Oxford University Hospitals NHS Foundation Trust & University of Oxford	E Fraser	E	Emily	Fraser
	Oxford University Hospitals NHS Foundation Trust & University of Oxford	J R Geddes	J R	John	Geddes
	Oxford University Hospitals NHS Foundation Trust & University of Oxford	F Gleeson	F		Gleeson
	Oxford University Hospitals NHS Foundation Trust & University of Oxford	P Harrison	P	Paul	Harrison
	Oxford University Hospitals NHS Foundation Trust & University of Oxford	M Havinden-Williams	M	May	Havinden-Williams
	Oxford University Hospitals NHS Foundation Trust & University of Oxford	L P Ho	L P	Ling Pei	Ho
	Oxford University Hospitals NHS Foundation Trust & University of Oxford	P Jezzard	P		Jezzard
	Oxford University Hospitals NHS Foundation Trust & University of Oxford	I Koychev	I	Ivan	Koychev
	Oxford University Hospitals NHS Foundation Trust & University of Oxford	P Kurupati	P	Prathiba	Kurupati
	Oxford University Hospitals NHS Foundation Trust & University of Oxford	H McShane	H		McShane
	Oxford University Hospitals NHS Foundation Trust & University of Oxford	C Megson	C	Clare	Megson
	Oxford University Hospitals NHS Foundation Trust & University of Oxford	S Neubauer	S	Stefan	Neubauer
	Oxford University Hospitals NHS Foundation Trust & University of Oxford	D Nicoll	D	Debby	Nicoll
	Oxford University Hospitals NHS Foundation Trust & University of Oxford	G Ogg	G		Ogg
	Oxford University Hospitals NHS Foundation Trust & University of Oxford	E Pacpaco	E	Edmund	Pacpaco
	Oxford University Hospitals NHS Foundation Trust & University of Oxford	M Pavlides	M		Pavlides
	Oxford University Hospitals NHS Foundation Trust & University of Oxford	Y Peng	Y	Yanchun	Peng
	Oxford University Hospitals NHS Foundation Trust & University of Oxford	N Petousi	N	Nayia	Petousi
	Oxford University Hospitals NHS Foundation Trust & University of Oxford	J Pimm	J	John	Pimm
	Oxford University Hospitals NHS Foundation Trust & University of Oxford	N M Rahman	N M	Najib	Rahman
	Oxford University Hospitals NHS Foundation Trust & University of Oxford	B Raman	B	Betty	Raman
	Oxford University Hospitals NHS Foundation Trust & University of Oxford	M J Rowland	M J		Rowland
	Oxford University Hospitals NHS Foundation Trust & University of Oxford	K Saunders	K	Kathryn	Saunders
	Oxford University Hospitals NHS Foundation Trust & University of Oxford	M Sharpe	M	Michael	Sharpe
	Oxford University Hospitals NHS Foundation Trust & University of Oxford	N Talbot	N	Nick	Talbot
	Oxford University Hospitals NHS Foundation Trust & University of Oxford	E M Tunnicliffe	E M		Tunnicliffe
	Queen Mary University of London	A Korszun	A	Ania	Korszun
	Roslin Institute, The University of Edinburgh, Edinburgh, EH8 9AG, UK	S Kerr	S	Steven	Kerr
	Royal Brompton and Harefield Clinical Group, Guy’s and St Thomas’ NHS Foundation trust.	R E Barker	R E		Barker
	Royal Brompton and Harefield Clinical Group, Guy’s and St Thomas’ NHS Foundation trust.	D Cristiano	D	Daniele	Cristiano
	Royal Brompton and Harefield Clinical Group, Guy’s and St Thomas’ NHS Foundation trust.	N Dormand	N		Dormand
	Royal Brompton and Harefield Clinical Group, Guy’s and St Thomas’ NHS Foundation trust.	P George	P		George
	Royal Brompton and Harefield Clinical Group, Guy’s and St Thomas’ NHS Foundation trust.	M Gummadi	M	Mahitha	Gummadi
	Royal Brompton and Harefield Clinical Group, Guy’s and St Thomas’ NHS Foundation trust.	S Kon	S		Kon
	Royal Brompton and Harefield Clinical Group, Guy’s and St Thomas’ NHS Foundation trust.	K Liyanage	K	Kamal	Liyanage
	Royal Brompton and Harefield Clinical Group, Guy’s and St Thomas’ NHS Foundation trust.	C M Nolan	C M		Nolan
	Royal Brompton and Harefield Clinical Group, Guy’s and St Thomas’ NHS Foundation trust.	B Patel	B		Patel
	Royal Brompton and Harefield Clinical Group, Guy’s and St Thomas’ NHS Foundation trust.	S Patel	S	Suhani	Patel
	Royal Brompton and Harefield Clinical Group, Guy’s and St Thomas’ NHS Foundation trust.	O Polgar	O	Oliver	Polgar
	Royal Brompton and Harefield Clinical Group, Guy’s and St Thomas’ NHS Foundation trust.	L Price	L		Price
	Royal Brompton and Harefield Clinical Group, Guy’s and St Thomas’ NHS Foundation trust.	P Shah	P		Shah
	Royal Brompton and Harefield Clinical Group, Guy’s and St Thomas’ NHS Foundation trust.	S Singh	S	Suver	Singh
	Royal Brompton and Harefield Clinical Group, Guy’s and St Thomas’ NHS Foundation trust.	J A Walsh	J A		Walsh
	Royal Devon and Exeter NHS Trust	M Gibbons	M	Michael	Gibbons
	Royal Free London NHS Foundation Trust	S Ahmad	S	Shanaz	Ahmad
	Royal Free London NHS Foundation Trust	S Brill	S	Simon	Brill
	Royal Free London NHS Foundation Trust	J Hurst	J	John	Hurst
	Royal Free London NHS Foundation Trust	H Jarvis	H	Hannah	Jarvis
	Royal Free London NHS Foundation Trust	L Lim	L	Lai	Lim
	Royal Free London NHS Foundation Trust	S Mandal	S		Mandal
	Royal Free London NHS Foundation Trust	D Matila	D	Darwin	Matila
	Royal Free London NHS Foundation Trust	O Olaosebikan	O	Olaoluwa	Olaosebikan
	Royal Free London NHS Foundation Trust	C Singh	C	Claire	Singh
	Royal Free London NHS Foundation Trust	C Laing	C		Laing
	Royal Papworth Hospital NHS Foundation Trust	H Baxendale	H	Helen	Baxendale
	Royal Papworth Hospital NHS Foundation Trust	L Garner	L	Lucie	Garner
	Royal Papworth Hospital NHS Foundation Trust	C Johnson	C		Johnson
	Royal Papworth Hospital NHS Foundation Trust	J Mackie	J		Mackie
	Royal Papworth Hospital NHS Foundation Trust	A Michael	A	Alice	Michael
	Royal Papworth Hospital NHS Foundation Trust	J Newman	J		Newman
	Royal Papworth Hospital NHS Foundation Trust	J Pack	J	Jamie	Pack
	Royal Papworth Hospital NHS Foundation Trust	K Paques	K		Paques
	Royal Papworth Hospital NHS Foundation Trust	H Parfrey	H		Parfrey
	Royal Papworth Hospital NHS Foundation Trust	J Parmar	J		Parmar
	Royal Papworth Hospital NHS Foundation Trust	A Reddy	A		Reddy
	Royal Surrey NHS Foundation Trust	M Halling-Brown	M	Mark	Halling-Brown
	Salford Royal NHS Foundation Trust	P Dark	P		Dark
	Salford Royal NHS Foundation Trust	N Diar-Bakerly	N	Nawar	Diar-Bakerly
	Salford Royal NHS Foundation Trust	D Evans	D		Evans
	Salford Royal NHS Foundation Trust	E Hardy	E		Hardy
	Salford Royal NHS Foundation Trust	A Harvey	A	Alice	Harvey
	Salford Royal NHS Foundation Trust	D Holgate	D		Holgate
	Salford Royal NHS Foundation Trust	S Knight	S	Sean	Knight
	Salford Royal NHS Foundation Trust	N Mairs	N		Mairs
	Salford Royal NHS Foundation Trust	N Majeed	N		Majeed
	Salford Royal NHS Foundation Trust	L McMorrow	L		McMorrow
	Salford Royal NHS Foundation Trust	J Oxton	J		Oxton
	Salford Royal NHS Foundation Trust	J Pendlebury	J	Jessica	Pendlebury
	Salford Royal NHS Foundation Trust	C Summersgill	C		Summersgill
	Salford Royal NHS Foundation Trust	R Ugwuoke	R		Ugwuoke
	Salford Royal NHS Foundation Trust	S Whittaker	S		Whittaker
	Salisbury NHS Foundation Trust	W Matimba-Mupaya	W	Wadzanai	Matimba-Mupaya
	Salisbury NHS Foundation Trust	S Strong-Sheldrake	S	Sophia	Strong-Sheldrake
	School of Cardiovascular Medicine & Sciences. King’s College London	P Chowienczyk	P	Phillip	Chowienczyk
	Sheffield Teaching NHS Foundation Trust & University of Sheffield	J Bagshaw	J		Bagshaw
	Sheffield Teaching NHS Foundation Trust & University of Sheffield	M Begum	M		Begum
	Sheffield Teaching NHS Foundation Trust & University of Sheffield	K Birchall	K		Birchall
	Sheffield Teaching NHS Foundation Trust & University of Sheffield	R Butcher	R	Robyn	Butcher
	Sheffield Teaching NHS Foundation Trust & University of Sheffield	H Carborn	H		Carborn
	Sheffield Teaching NHS Foundation Trust & University of Sheffield	F Chan	F	Flora	Chan
	Sheffield Teaching NHS Foundation Trust & University of Sheffield	K Chapman	K	Kerry	Chapman
	Sheffield Teaching NHS Foundation Trust & University of Sheffield	Y Cheng	Y	Yutung	Cheng
	Sheffield Teaching NHS Foundation Trust & University of Sheffield	L Chetham	L	Luke	Chetham
	Sheffield Teaching NHS Foundation Trust & University of Sheffield	C Clark	C	Cameron	Clark
	Sheffield Teaching NHS Foundation Trust & University of Sheffield	Z Coburn	Z	Zach	Coburn
	Sheffield Teaching NHS Foundation Trust & University of Sheffield	J Cole	J	Joby	Cole
	Sheffield Teaching NHS Foundation Trust & University of Sheffield	M Dixon	M	Myles	Dixon
	Sheffield Teaching NHS Foundation Trust & University of Sheffield	A Fairman	A	Alexandra	Fairman
	Sheffield Teaching NHS Foundation Trust & University of Sheffield	J Finnigan	J		Finnigan
	Sheffield Teaching NHS Foundation Trust & University of Sheffield	H Foot	H		Foot
	Sheffield Teaching NHS Foundation Trust & University of Sheffield	D Foote	D	David	Foote
	Sheffield Teaching NHS Foundation Trust & University of Sheffield	A Ford	A	Amber	Ford
	Sheffield Teaching NHS Foundation Trust & University of Sheffield	R Gregory	R	Rebecca	Gregory
	Sheffield Teaching NHS Foundation Trust & University of Sheffield	K Harrington	K	Kate	Harrington
	Sheffield Teaching NHS Foundation Trust & University of Sheffield	L Haslam	L		Haslam
	Sheffield Teaching NHS Foundation Trust & University of Sheffield	L Hesselden	L		Hesselden
	Sheffield Teaching NHS Foundation Trust & University of Sheffield	J Hockridge	J		Hockridge
	Sheffield Teaching NHS Foundation Trust & University of Sheffield	A Holbourn	A	Ailsa	Holbourn
	Sheffield Teaching NHS Foundation Trust & University of Sheffield	B Holroyd-Hind	B		Holroyd-Hind
	Sheffield Teaching NHS Foundation Trust & University of Sheffield	L Holt	L		Holt
	Sheffield Teaching NHS Foundation Trust & University of Sheffield	A Howell	A	Alice	Howell
	Sheffield Teaching NHS Foundation Trust & University of Sheffield	E Hurditch	E		Hurditch
	Sheffield Teaching NHS Foundation Trust & University of Sheffield	F Ilyas	F		Ilyas
	Sheffield Teaching NHS Foundation Trust & University of Sheffield	C Jarman	C	Claire	Jarman
	Sheffield Teaching NHS Foundation Trust & University of Sheffield	A Lawrie	A	Allan	Lawrie
	Sheffield Teaching NHS Foundation Trust & University of Sheffield	J-H Lee	J-H	Ju Hee	Lee
	Sheffield Teaching NHS Foundation Trust & University of Sheffield	E Lee	E	Elvina	Lee
	Sheffield Teaching NHS Foundation Trust & University of Sheffield	R Lenagh	R	Rebecca	Lenagh
	Sheffield Teaching NHS Foundation Trust & University of Sheffield	A Lye	A	Alison	Lye
	Sheffield Teaching NHS Foundation Trust & University of Sheffield	I Macharia	I	Irene	Macharia
	Sheffield Teaching NHS Foundation Trust & University of Sheffield	M Marshall	M		Marshall
	Sheffield Teaching NHS Foundation Trust & University of Sheffield	A Mbuyisa	A	Angeline	Mbuyisa
	Sheffield Teaching NHS Foundation Trust & University of Sheffield	J McNeill	J		McNeill
	Sheffield Teaching NHS Foundation Trust & University of Sheffield	S Megson	S	Sharon	Megson
	Sheffield Teaching NHS Foundation Trust & University of Sheffield	J Meiring	J		Meiring
	Sheffield Teaching NHS Foundation Trust & University of Sheffield	L Milner	L		Milner
	Sheffield Teaching NHS Foundation Trust & University of Sheffield	S Misra	S		Misra
	Sheffield Teaching NHS Foundation Trust & University of Sheffield	H Newell	H	Helen	Newell
	Sheffield Teaching NHS Foundation Trust & University of Sheffield	T Newman	T	Tom	Newman
	Sheffield Teaching NHS Foundation Trust & University of Sheffield	C Norman	C		Norman
	Sheffield Teaching NHS Foundation Trust & University of Sheffield	L Nwafor	L	Lorenza	Nwafor
	Sheffield Teaching NHS Foundation Trust & University of Sheffield	D Pattenadk	D	Dibya	Pattenadk
	Sheffield Teaching NHS Foundation Trust & University of Sheffield	M Plowright	M	Megan	Plowright
	Sheffield Teaching NHS Foundation Trust & University of Sheffield	J Porter	J	Julie	Porter
	Sheffield Teaching NHS Foundation Trust & University of Sheffield	P Ravencroft	P	Phillip	Ravencroft
	Sheffield Teaching NHS Foundation Trust & University of Sheffield	C Roddis	C		Roddis
	Sheffield Teaching NHS Foundation Trust & University of Sheffield	J Rodger	J		Rodger
	Sheffield Teaching NHS Foundation Trust & University of Sheffield	S L Rowland-Jones	S L	Sarah	Rowland-Jones
	Sheffield Teaching NHS Foundation Trust & University of Sheffield	P Saunders	P	Peter	Saunders
	Sheffield Teaching NHS Foundation Trust & University of Sheffield	J Sidebottom	J		Sidebottom
	Sheffield Teaching NHS Foundation Trust & University of Sheffield	J Smith	J	Jacqui	Smith
	Sheffield Teaching NHS Foundation Trust & University of Sheffield	L Smith	L	Laurie	Smith
	Sheffield Teaching NHS Foundation Trust & University of Sheffield	N Steele	N		Steele
	Sheffield Teaching NHS Foundation Trust & University of Sheffield	G Stephens	G		Stephens
	Sheffield Teaching NHS Foundation Trust & University of Sheffield	R Stimpson	R		Stimpson
	Sheffield Teaching NHS Foundation Trust & University of Sheffield	B Thamu	B		Thamu
	Sheffield Teaching NHS Foundation Trust & University of Sheffield	AAR Thompson	A A R	A. A. Roger	Thompson
	Sheffield Teaching NHS Foundation Trust & University of Sheffield	N Tinker	N		Tinker
	Sheffield Teaching NHS Foundation Trust & University of Sheffield	K Turner	K	Kim	Turner
	Sheffield Teaching NHS Foundation Trust & University of Sheffield	H Turton	H	Helena	Turton
	Sheffield Teaching NHS Foundation Trust & University of Sheffield	P Wade	P	Phillip	Wade
	Sheffield Teaching NHS Foundation Trust & University of Sheffield	S Walker	S		Walker
	Sheffield Teaching NHS Foundation Trust & University of Sheffield	J Watson	J	James	Watson
	Sheffield Teaching NHS Foundation Trust & University of Sheffield	I Wilson	I	Imogen	Wilson
	Sheffield Teaching NHS Foundation Trust & University of Sheffield	A Zawia	A	Amira	Zawia
	Sherwood Forest Hospitals NHS Foundation Trust	L Allsop	L	Lynne	Allsop
	Sherwood Forest Hospitals NHS Foundation Trust	K Bennett	K	Kaytie	Bennett
	Sherwood Forest Hospitals NHS Foundation Trust	P Buckley	P	Phil	Buckley
	Sherwood Forest Hospitals NHS Foundation Trust	M Flynn	M	Margaret	Flynn
	Sherwood Forest Hospitals NHS Foundation Trust	M Gill	M	Mandy	Gill
	Sherwood Forest Hospitals NHS Foundation Trust	C Goodwin	C	Camelia	Goodwin
	Sherwood Forest Hospitals NHS Foundation Trust	M Greatorex	M		Greatorex
	Sherwood Forest Hospitals NHS Foundation Trust	H Gregory	H	Heidi	Gregory
	Sherwood Forest Hospitals NHS Foundation Trust	C Heeley	C	Cheryl	Heeley
	Sherwood Forest Hospitals NHS Foundation Trust	L Holloway	L	Leah	Holloway
	Sherwood Forest Hospitals NHS Foundation Trust	M Holmes	M	Megan	Holmes
	Sherwood Forest Hospitals NHS Foundation Trust	J Hutchinson	J	John	Hutchinson
	Sherwood Forest Hospitals NHS Foundation Trust	J Kirk	J	Jill	Kirk
	Sherwood Forest Hospitals NHS Foundation Trust	W Lovegrove	W	Wayne	Lovegrove
	Sherwood Forest Hospitals NHS Foundation Trust	TA Sewell	T A	Terri Ann	Sewell
	Sherwood Forest Hospitals NHS Foundation Trust	S Shelton	S	Sarah	Shelton
	Sherwood Forest Hospitals NHS Foundation Trust	D Sissons	D		Sissons
	Sherwood Forest Hospitals NHS Foundation Trust	K Slack	K	Katie	Slack
	Sherwood Forest Hospitals NHS Foundation Trust	S Smith	S	Susan	Smith
	Sherwood Forest Hospitals NHS Foundation Trust	D Sowter	D		Sowter
	Sherwood Forest Hospitals NHS Foundation Trust	S Turner	S	Sarah	Turner
	Sherwood Forest Hospitals NHS Foundation Trust	V Whitworth	V		Whitworth
	Sherwood Forest Hospitals NHS Foundation Trust	I Wynter	I	Inez	Wynter
	Shropshire Community Health NHS Trust	J Tomlinson	J	Johanne	Tomlinson
	Shropshire Community Health NHS Trust	L Warburton	L	Louise	Warburton
	Shropshire Community Health NHS Trust	S Painter	S	Sharon	Painter
	Somerset NHS Foundation Trust	S Palmer	S	Sue	Palmer
	Somerset NHS Foundation Trust	D Redwood	D	Dawn	Redwood
	Somerset NHS Foundation Trust	J Tilley	J	Jo	Tilley
	Somerset NHS Foundation Trust	C Vickers	C	Carinna	Vickers
	Somerset NHS Foundation Trust	T Wainwright	T	Tania	Wainwright
	South London and Maudsley NHS Foundation Trust & Kings College London	G Breen	G		Breen
	South London and Maudsley NHS Foundation Trust & Kings College London	M Hotopf	M		Hotopf
	St George's University Hospitals NHS Foundation Trust	R Aul	R	Raminder	Aul
	St George's University Hospitals NHS Foundation Trust	D Forton	D		Forton
	St George’s University Hospitals NHS Foundation Trust	M Ali	M	Mariam	Ali
	St George’s University Hospitals NHS Foundation Trust	A Dunleavy	A		Dunleavy
	St George’s University Hospitals NHS Foundation Trust	M Mencias	M	Mark	Mencias
	St George’s University Hospitals NHS Foundation Trust	N Msimanga	N		Msimanga
	St George’s University Hospitals NHS Foundation Trust	T Samakomva	T		Samakomva
	St George’s University Hospitals NHS Foundation Trust	S Siddique	S	Sulman	Siddique
	St George’s University Hospitals NHS Foundation Trust	V Tavoukjian	V	Vera	Tavoukjian
	St George’s University Hospitals NHS Foundation Trust	J Teixeira	J		Teixeira
	Stroke Association	R Ahmed	R	Rubina	Ahmed
	Stroke Association	R Francis	R	Richard	Francis
	Swansea Bay University Health Board	L Connor	L	Lynda	Connor
	Swansea Bay University Health Board	A Cook	A	Amanda	Cook
	Swansea Bay University Health Board	G A Davies	G A	Gwyneth	Davies
	Swansea Bay University Health Board	T Rees	T	Tabitha	Rees
	Swansea Bay University Health Board	F Thaivalappil	F	Favas	Thaivalappil
	Swansea Bay University Health Board	C Thomas	C	Caradog	Thomas
	Swansea University	M McNarry	M		McNarry
	Swansea University & Swansea Welsh Network	N Williams	N		Williams
	Swansea University, Swansea Welsh Network, Hywel Dda University Health Board	K E Lewis	K E	Keir	Lewis
	Tameside and Glossop Integrated Care NHS Foundation Trust	M Coulding	M	Martina	Coulding
	Tameside and Glossop Integrated Care NHS Foundation Trust	H Jones	H	Heather	Jones
	Tameside and Glossop Integrated Care NHS Foundation Trust	S Kilroy	S	Susan	Kilroy
	Tameside and Glossop Integrated Care NHS Foundation Trust	J McCormick	J	Jacqueline	McCormick
	Tameside and Glossop Integrated Care NHS Foundation Trust	J McIntosh	J	Jerome	McIntosh
	Tameside and Glossop Integrated Care NHS Foundation Trust	V Turner	V	Victoria	Turner
	Tameside and Glossop Integrated Care NHS Foundation Trust	J Vere	J	Joanne	Vere
	Tameside and Glossop Integrated Care NHS Foundation Trust	A Butt	A	Al-Tahoor	Butt
	Tameside and Glossop Integrated Care NHS Foundation Trust	H Savill	H	Heather	Savill
	The Hillingdon Hospitals NHS Foundation Trust	S S Kon	S S	Samantha	Kon
	The Hillingdon Hospitals NHS Foundation Trust	G Landers	G		Landers
	The Hillingdon Hospitals NHS Foundation Trust	H Lota	H	Harpreet	Lota
	The Hillingdon Hospitals NHS Foundation Trust	S Portukhay	S	Sofiya	Portukhay
	The Hillingdon Hospitals NHS Foundation Trust	M Nasseri	M	Mariam	Nasseri
	The Rotherham NHS Foundation Trust	A Daniels	A	Alison	Daniels
	The Rotherham NHS Foundation Trust	A Hormis	A	Anil	Hormis
	The Rotherham NHS Foundation Trust	J Ingham	J	Julie	Ingham
	The Rotherham NHS Foundation Trust	L Zeidan	L	Lisa	Zeidan
	United Lincolnshire Hospitals NHS Trust	M Chablani	M	Manish	Chablani
	United Lincolnshire Hospitals NHS Trust	L Osborne	L	Lynn	Osborne
	University College London	S Aslani	S	Shahab	Aslani
	University College London	A Banerjee	A	Amita	Banerjee
	University College London	R Batterham	R		Batterham
	University College London	G Baxter	G	Gabrielle	Baxter
	University College London	R Bell	R	Robert	Bell
	University College London	A David	A	Anthony	David
	University College London	E Denneny	E	Emma	Denneny
	University College London	A D Hughes	A D	Alun	Hughes
	University College London	W Lilaonitkul	W		Lilaonitkul
	University College London	P Mehta	P		Mehta
	University College London	A Pakzad	A	Ashkan	Pakzad
	University College London	B Rangelov	B	Bojidar	Rangelov
	University College London	B Williams	B		Williams
	University College London	J Willoughby	J	James	Willoughby
	University College London	M Xu	M	Moucheng	Xu
	University College London Hospital & University College London	N Ahwireng	N	Nyarko	Ahwireng
	University College London Hospital & University College London	D Bang	D	Dongchun	Bang
	University College London Hospital & University College London	D Basire	D	Donna	Basire
	University College London Hospital & University College London	J S Brown	J S	Jeremy	Brown
	University College London Hospital & University College London	R C Chambers	R C	Rachel	Chambers
	University College London Hospital & University College London	A Checkley	A		Checkley
	University College London Hospital & University College London	R Evans	R		Evans
	University College London Hospital & University College London	M Heightman	M		Heightman
	University College London Hospital & University College London	T Hillman	T		Hillman
	University College London Hospital & University College London	J Jacob	J	Joseph	Jacob
	University College London Hospital & University College London	R Jastrub	R	Roman	Jastrub
	University College London Hospital & University College London	M Lipman	M		Lipman
	University College London Hospital & University College London	S Logan	S		Logan
	University College London Hospital & University College London	D Lomas	D		Lomas
	University College London Hospital & University College London	M Merida Morillas	M	Marta	Merida Morillas
	University College London Hospital & University College London	H Plant	H	Hannah	Plant
	University College London Hospital & University College London	J C Porter	J C	Joanna	Porter
	University College London Hospital & University College London	K Roy	K		Roy
	University College London Hospital & University College London	E Wall	E		Wall
	University College London NHS Foundation Trust, London & Barts Health NHS Trust, London, UK	T Treibel	T		Treibel
	University Hospital Birmingham NHS Foundation Trust & University of Birmingham	N Ahmad Haider	N		Ahmad Haider
	University Hospital Birmingham NHS Foundation Trust & University of Birmingham	C Atkin	C	Catherine	Atkin
	University Hospital Birmingham NHS Foundation Trust & University of Birmingham	R Baggott	R	Rhiannon	Baggott
	University Hospital Birmingham NHS Foundation Trust & University of Birmingham	M Bates	M	Michelle	Bates
	University Hospital Birmingham NHS Foundation Trust & University of Birmingham	A Botkai	A		Botkai
	University Hospital Birmingham NHS Foundation Trust & University of Birmingham	A Casey	A	Anna	Casey
	University Hospital Birmingham NHS Foundation Trust & University of Birmingham	B Cooper	B		Cooper
	University Hospital Birmingham NHS Foundation Trust & University of Birmingham	J Dasgin	J	Joanne	Dasgin
	University Hospital Birmingham NHS Foundation Trust & University of Birmingham	C Dawson	C	Camilla	Dawson
	University Hospital Birmingham NHS Foundation Trust & University of Birmingham	K Draxlbauer	K	Katharine	Draxlbauer
	University Hospital Birmingham NHS Foundation Trust & University of Birmingham	N Gautam	N		Gautam
	University Hospital Birmingham NHS Foundation Trust & University of Birmingham	J Hazeldine	J		Hazeldine
	University Hospital Birmingham NHS Foundation Trust & University of Birmingham	T Hiwot	T		Hiwot
	University Hospital Birmingham NHS Foundation Trust & University of Birmingham	S Holden	S	Sophie	Holden
	University Hospital Birmingham NHS Foundation Trust & University of Birmingham	K Isaacs	K	Karen	Isaacs
	University Hospital Birmingham NHS Foundation Trust & University of Birmingham	T Jackson	T		Jackson
	University Hospital Birmingham NHS Foundation Trust & University of Birmingham	V Kamwa	V	Vicky	Kamwa
	University Hospital Birmingham NHS Foundation Trust & University of Birmingham	D Lewis	D		Lewis
	University Hospital Birmingham NHS Foundation Trust & University of Birmingham	J M Lord	J M	Janet	Lord
	University Hospital Birmingham NHS Foundation Trust & University of Birmingham	S Madathil	S		Madathil
	University Hospital Birmingham NHS Foundation Trust & University of Birmingham	C McGhee	C		McGee
	University Hospital Birmingham NHS Foundation Trust & University of Birmingham	K Mcgee	K		Mcgee
	University Hospital Birmingham NHS Foundation Trust & University of Birmingham	A Neal	A	Aoife	Neal
	University Hospital Birmingham NHS Foundation Trust & University of Birmingham	A Newton-Cox	A	Alex	Newton-Cox
	University Hospital Birmingham NHS Foundation Trust & University of Birmingham	J Nyaboko	J	Joseph	Nyaboko
	University Hospital Birmingham NHS Foundation Trust & University of Birmingham	D Parekh	D	Dhruv	Parekh
	University Hospital Birmingham NHS Foundation Trust & University of Birmingham	Z Peterkin	Z		Peterkin
	University Hospital Birmingham NHS Foundation Trust & University of Birmingham	H Qureshi	H		Qureshi
	University Hospital Birmingham NHS Foundation Trust & University of Birmingham	L Ratcliffe	L	Liz	Ratcliffe
	University Hospital Birmingham NHS Foundation Trust & University of Birmingham	E Sapey	E	Elizabeth	Sapey
	University Hospital Birmingham NHS Foundation Trust & University of Birmingham	J Short	J		Short
	University Hospital Birmingham NHS Foundation Trust & University of Birmingham	T Soulsby	T	Tracy	Soulsby
	University Hospital Birmingham NHS Foundation Trust & University of Birmingham	J Stockley	J		Stockley
	University Hospital Birmingham NHS Foundation Trust & University of Birmingham	Z Suleiman	Z	Zehra	Suleiman
	University Hospital Birmingham NHS Foundation Trust & University of Birmingham	T Thompson	T	Tamika	Thompson
	University Hospital Birmingham NHS Foundation Trust & University of Birmingham	M Ventura	M	Maximina	Ventura
	University Hospital Birmingham NHS Foundation Trust & University of Birmingham	S Walder	S	Sinead	Walder
	University Hospital Birmingham NHS Foundation Trust & University of Birmingham	C Welch	C	Carly	Welch
	University Hospital Birmingham NHS Foundation Trust & University of Birmingham	D Wilson	D	Daisy	Wilson
	University Hospital Birmingham NHS Foundation Trust & University of Birmingham	S Yasmin	S		Yasmin
	University Hospital Birmingham NHS Foundation Trust & University of Birmingham	K P Yip	K P	Kay Por	Yip
	University Hospital of South Manchester NHS Foundation Trust	N Chaudhuri	N		Chaudhuri
	University Hospital Southampton NHS Foundation Trust & University of Southampton	C Childs	C	Caroline	Childs
	University Hospital Southampton NHS Foundation Trust & University of Southampton	R Djukanovic	R		Djukanovic
	University Hospital Southampton NHS Foundation Trust & University of Southampton	S Fletcher	S		Fletcher
	University Hospital Southampton NHS Foundation Trust & University of Southampton	M Harvey	M	Matt	Harvey
	University Hospital Southampton NHS Foundation Trust & University of Southampton	M G Jones	M G	Mark	Jones
	University Hospital Southampton NHS Foundation Trust & University of Southampton	E Marouzet	E	Elizabeth	Marouzet
	University Hospital Southampton NHS Foundation Trust & University of Southampton	B Marshall	B		Marshall
	University Hospital Southampton NHS Foundation Trust & University of Southampton	R Samuel	R	Reena	Samuel
	University Hospital Southampton NHS Foundation Trust & University of Southampton	T Sass	T		Sass
	University Hospital Southampton NHS Foundation Trust & University of Southampton	T Wallis	T	Tim	Wallis
	University Hospital Southampton NHS Foundation Trust & University of Southampton	H Wheeler	H	Helen	Wheeler
	University Hospitals Birmingham NHS Foundation Trust & University of Birmingham	R Steeds	R		Steeds
	University Hospitals of Derby and Burton	P Beckett	P	Paul	Beckett
	University Hospitals of Derby and Burton	C Dickens	C	Caroline	Dickens
	University Hospitals of Derby and Burton	U Nanda	U	Uttam	Nanda
	University Hospitals of Leicester NHS Trust & University of Leicester	M Aljaroof	M		Aljaroof
	University Hospitals of Leicester NHS Trust & University of Leicester	N Armstrong	N	Natalie	Armstrong
	University Hospitals of Leicester NHS Trust & University of Leicester	H Arnold	H		Arnold
	University Hospitals of Leicester NHS Trust & University of Leicester	H Aung	H	Hnin	Aung
	University Hospitals of Leicester NHS Trust & University of Leicester	M Bakali	M	Majda	Bakali
	University Hospitals of Leicester NHS Trust & University of Leicester	M Bakau	M		Bakau
	University Hospitals of Leicester NHS Trust & University of Leicester	E Baldry	E		Baldry
	University Hospitals of Leicester NHS Trust & University of Leicester	M Baldwin	M	Molly	Baldwin
	University Hospitals of Leicester NHS Trust & University of Leicester	C Bourne	C	Charlotte	Bourne
	University Hospitals of Leicester NHS Trust & University of Leicester	M Bourne	M	Michelle	Bourne
	University Hospitals of Leicester NHS Trust & University of Leicester	C E Brightling	C E	Chris	Brightling
	University Hospitals of Leicester NHS Trust & University of Leicester	N Brunskill	N	Nigel	Brunskill
	University Hospitals of Leicester NHS Trust & University of Leicester	P Cairns	P		Cairns
	University Hospitals of Leicester NHS Trust & University of Leicester	L Carr	L	Liesel	Carr
	University Hospitals of Leicester NHS Trust & University of Leicester	A Charalambou	A	Amanda	Charalambou
	University Hospitals of Leicester NHS Trust & University of Leicester	C Christie	C		Christie
	University Hospitals of Leicester NHS Trust & University of Leicester	M J Davies	M J	Melanie	Davies
	University Hospitals of Leicester NHS Trust & University of Leicester	E Daynes	E	Enya	Daynes
	University Hospitals of Leicester NHS Trust & University of Leicester	S Diver	S	Sarah	Diver
	University Hospitals of Leicester NHS Trust & University of Leicester	R Dowling	R	Rachael	Dowling
	University Hospitals of Leicester NHS Trust & University of Leicester	S Edwards	S	Sarah	Edwards
	University Hospitals of Leicester NHS Trust & University of Leicester	C Edwardson	C		Edwardson
	University Hospitals of Leicester NHS Trust & University of Leicester	O Elneima	O	Omer	Elneima
	University Hospitals of Leicester NHS Trust & University of Leicester	H Evans	H		Evans
	University Hospitals of Leicester NHS Trust & University of Leicester	R A Evans	R A	Rachael	Evans
	University Hospitals of Leicester NHS Trust & University of Leicester	J Finch	J		Finch
	University Hospitals of Leicester NHS Trust & University of Leicester	S Glover	S	Sarah	Glover
	University Hospitals of Leicester NHS Trust & University of Leicester	N Goodman	N	Nicola	Goodman
	University Hospitals of Leicester NHS Trust & University of Leicester	B Gooptu	B	Bibek	Gooptu
	University Hospitals of Leicester NHS Trust & University of Leicester	N J Greening	N J	Neil	Greening
	University Hospitals of Leicester NHS Trust & University of Leicester	K Hadley	K	Kate	Hadley
	University Hospitals of Leicester NHS Trust & University of Leicester	P Haldar	P	Pranab	Haldar
	University Hospitals of Leicester NHS Trust & University of Leicester	B Hargadon	B	Beverley	Hargadon
	University Hospitals of Leicester NHS Trust & University of Leicester	V C Harris	V C	Victoria	Harris
	University Hospitals of Leicester NHS Trust & University of Leicester	L Houchen-Wolloff	L	Linzy	Houchen-Wolloff
	University Hospitals of Leicester NHS Trust & University of Leicester	W Ibrahim	W		Ibrahim
	University Hospitals of Leicester NHS Trust & University of Leicester	L Ingram	L		Ingram
	University Hospitals of Leicester NHS Trust & University of Leicester	K Khunti	K	Kamlesh	Khunti
	University Hospitals of Leicester NHS Trust & University of Leicester	A Lea	A		Lea
	University Hospitals of Leicester NHS Trust & University of Leicester	D Lee	D		Lee
	University Hospitals of Leicester NHS Trust & University of Leicester	H J C McAuley	H J C	Hamish	McAuley
	University Hospitals of Leicester NHS Trust & University of Leicester	G P McCann	G P	Gerry	McCann
	University Hospitals of Leicester NHS Trust & University of Leicester	P McCourt	P		McCourt
	University Hospitals of Leicester NHS Trust & University of Leicester	T McNally	T	Teresa	Mcnally
	University Hospitals of Leicester NHS Trust & University of Leicester	G Mills	G	George	Mills
	University Hospitals of Leicester NHS Trust & University of Leicester	W Monteiro	W	Will	Monteiro
	University Hospitals of Leicester NHS Trust & University of Leicester	M Pareek	M	Manish	Pareek
	University Hospitals of Leicester NHS Trust & University of Leicester	S Parker	S		Parker
	University Hospitals of Leicester NHS Trust & University of Leicester	A Prickett	A	Anne	Prickett
	University Hospitals of Leicester NHS Trust & University of Leicester	I N Qureshi	I N		Qureshi
	University Hospitals of Leicester NHS Trust & University of Leicester	A Rowland	A		Rowland
	University Hospitals of Leicester NHS Trust & University of Leicester	R Russell	R	Richard	Russell
	University Hospitals of Leicester NHS Trust & University of Leicester	M Sereno	M	Marco	Sereno
	University Hospitals of Leicester NHS Trust & University of Leicester	A Shikotra	A	Aarti	Shikotra
	University Hospitals of Leicester NHS Trust & University of Leicester	S Siddiqui	S	Salman	Siddiqui
	University Hospitals of Leicester NHS Trust & University of Leicester	A Singapuri	A	Ananga	Singapuri
	University Hospitals of Leicester NHS Trust & University of Leicester	S J Singh	S J	Sally	Singh
	University Hospitals of Leicester NHS Trust & University of Leicester	J Skeemer	J		Skeemer
	University Hospitals of Leicester NHS Trust & University of Leicester	M Soares	M		Soares
	University Hospitals of Leicester NHS Trust & University of Leicester	E Stringer	E		Stringer
	University Hospitals of Leicester NHS Trust & University of Leicester	T Thornton	T		Thornton
	University Hospitals of Leicester NHS Trust & University of Leicester	M Tobin	M	Martin	Tobin
	University Hospitals of Leicester NHS Trust & University of Leicester	T J C Ward	T J C		Ward
	University Hospitals of Leicester NHS Trust & University of Leicester	F Woodhead	F		Woodhead
	University Hospitals of Leicester NHS Trust & University of Leicester	T Yates	T	Tom	Yates
	University Hospitals of Leicester NHS Trust & University of Leicester	A J Yousuf	A J		Yousuf
	University of Birmingham	M Broome	M	Mattew	Broome
	University of Birmingham	P McArdle	P	Paul	McArdle
	University of Birmingham	D Thickett	D	David	Thickett
	University of Birmingham	R Upthegrove	R	Rachel	Upthegrove
	University of Birmingham	D Wilkinson	D	Dan	Wilkinson
	University of Birmingham	P Moss	P	Paul	Moss
	University of Birmingham	D Wraith	D	David	Wraith
	University of Bristol	J Evans	J	Jonathon	Evans
	University of Cambridge	E Bullmore	E	Ed	Bullmore
	University of Cambridge	J L Heeney	J L	Jonathon	Heeney
	University of Cambridge	C Langenberg	C	Claudia	Langenberg
	University of Cambridge	W Schwaeble	W	William	Schwaeble
	University of Cambridge	C Summers	C	Charlotte	Summers
	University of Cambridge	J Weir McCall	J		Weir McCall
	University of Edinburgh	D Adeloye	D	Davies	Adeloye
	University of Edinburgh	D E Newby	D E		Newby
	University of Edinburgh	R Pius	R	Riinu	Pius
	University of Edinburgh	I Rudan	I	Igor	Rudan
	University of Edinburgh	M Shankar-Hari	M	Manu	Shankar-Hari
	University of Edinburgh	C L Sudlow	C L	Catherine	Sudlow
	University of Edinburgh	M Thorpe	M	Mat	Thorpe
	University of Edinburgh	S Walmsley	S	Sarah	Walmsley
	University of Edinburgh	B Zheng	B	Bang	Zheng
	University of Exeter	L Allan	L	Louise	Allan
	University of Exeter	C Ballard	C	Clive	Ballard
	University of Exeter	A McGovern	A	Andrew	McGovern
	University of Exeter Medical School	J Dennis	J		Dennis
	University of Glasgow	J Cavanagh	J	Jonathon	Cavanagh
	University of Glasgow	S MacDonald	S		MacDonald
	University of Glasgow	K O'Donnell	K	Kate	O'Donnell
	University of Glasgow	J Petrie	J	John	Petrie
	University of Glasgow	N Sattar	N	Naveed	Sattar
	University of Glasgow	M Spears	M	Mark	Spears
	University of Leeds	E Guthrie	E	Elspeth	Guthrie
	University of Leeds	M Henderson	M	Max	Henderson
	University of Leicester	R J Allen	R J	Richard	Allen
	University of Leicester	M Bingham	M	Michelle	Bingham
	University of Leicester	T Brugha	T	Terry	Brugha
	University Hospitals of Leicester NHS Trust	S Finney	S	Selina	Finney
	University of Leicester	R Free	R	Rob	Free
	University of Leicester	D Jones	D	Don	Jones
	University of Leicester	C Lawson	C	Claire	Lawson
	University of Leicester	L Gardiner	L	Gardiner	Lucy
	University of Leicester	A J Moss	A J	Alistair	Moss
	University of Leicester	E Mukaetova-Ladinska	E	Elizabeta	Mukaetova-Ladinska
	University of Leicester	P Novotny	P	Petr	Novotny
	University of Leicester	C Overton	C	Charlotte	Overton
	University of Leicester	J E Pearl	J E	John	Pearl
	University of Leicester	T Plekhanova	T	Tatiana	Plekhanova
	University of Leicester	M Richardson	M		Richardson
	University of Leicester	N Samani	N	Nilesh	Samani
	University of Leicester	J Sargent	J	Jack	Sargant
	University of Leicester	M Sharma	M		Sharma
	University of Leicester	M Steiner	M	Mike	Steiner
	University of Leicester	C Taylor	C	Chris	Taylor
	University Hospitals of Leicester NHS Trust	S Terry	S	Sarah	Terry
	University of Leicester	C Tong	C		Tong
	University of Leicester	E Turner	E		Turner
	University of Leicester	J Wormleighton	J		Wormleighton
	University of Leicester	B Zhao	B	Bang	Zhao
	University of Leicester	K Ntotsis	K	Kimon	Ntotsis
	University of Leicester	R M Saunders	R M	Ruth	Saunders
	University of Leicester	D Lozano-Rojas	D	Daniel	Lozano-Rojas
	University of Leicester	A F Goemans	A F	Anne	Goemans
	University of Liverpool	D Cuthbertson	D		Cuthbertson
	University of Liverpool	G Kemp	G		Kemp
	University of Liverpool	A McArdle	A	Anne	McArdle
	University of Liverpool	B Michael	B	Benedict	Michael
	University of Liverpool	W Reynolds	W	Will	Reynolds
	University of Liverpool	L G Spencer	L G	Lisa	Spencer
	University of Liverpool	B Vinson	B	Ben	Vinson
	University of Liverpool	M Ashworth	M		Ashworth
	University of Manchester	K Abel	K	Kathryn	Abel
	University of Manchester	H Chinoy	H		Chinoy
	University of Manchester	B Deakin	B	Bill	Deakin
	University of Manchester	M Harvie	M		Harvie
	University of Manchester	C A Miller	C A		Miller
	University of Manchester	S Stanel	S	Stefan	Stanel
	University of Manchester	P Barran	P	Perdita	Barran
	University of Manchester	D Trivedi	D	Drupad	Trivedi
	University of Newcastle	H McAllister-Williams	H	Hamish	McAllister-Williams
	University of Newcastle	S Paddick	S	Stella-Maria	Paddick
	University of Newcastle	A Rostron	A	Anthony	Rostron
	University of Newcastle	J P Taylor	J P	John Paul	Taylor
	University of Nottingham	D Baguley	D	David	Baguley
	University of Nottingham	C Coleman	C	Chris	Coleman
	University of Nottingham	E Cox	E		Cox
	University of Nottingham	L Fabbri	L	Laura	Fabbri
	University of Nottingham	S Francis	S	Susan	Francis
	University of Nottingham	I Hall	I	Ian	Hall
	University of Nottingham	E Hufton	E		Hufton
	University of Nottingham	S Johnson	S	Simon	Johnson
	University of Nottingham	F Khan	F	Fasih	Khan
	University of Nottingham	P Kitterick	P	Paaig	Kitterick
	University of Nottingham	R Morriss	R	Richard	Morriss
	University of Nottingham	N Selby	N	Nick	Selby
	University of Nottingham	L Wright	L	Louise	Wright
	University of Oxford	C Antoniades	C	Charalambos	Antoniades
	University of Oxford	A Bates	A		Bates
	University of Oxford	M Beggs	M		Beggs
	University of Oxford	K Bhui	K	Kamaldeep	Bhui
	University of Oxford	K Breeze	K	Katie	Breeze
	University of Oxford	K M Channon	K M		Channon
	University of Oxford	D Clark	D	David	Clark
	University of Oxford	X Fu	X		Fu
	University of Oxford	M Husain	M	Masud	Husain
	University of Oxford	X Li	X		Li
	University of Oxford	E Lukaschuk	E		Lukaschuk
	University of Oxford	C McCracken	C	Celeste	McCracken
	University of Oxford	K McGlynn	K		McGlynn
	University of Oxford	R Menke	R		Menke
	University of Oxford	K Motohashi	K		Motohashi
	University of Oxford	T E Nichols	T E		Nichols
	University of Oxford	G Ogbole	G	Godwin	Ogbole
	University of Oxford	S Piechnik	S		Piechnik
	University of Oxford	I Propescu	I		Propescu
	University of Oxford	J Propescu	J		Propescu
	University of Oxford	A A Samat	A A		Samat
	University of Oxford	Z B Sanders	Z B		Sanders
	University of Oxford	L Sigfrid	L	Louise	Sigfrid
	University of Oxford	M Webster	M		Webster
	University of Oxford	L Kingham	L	Lucy	Kingham
	University of Oxford	P Klenerman	P	Paul	Klenerman
	University of Oxford	H Lamlum	H	Hanan	Lamlum
	University of Oxford & Oxford Health NHS Foundation Trust	M Taquet	M	Maxime	Taquet
	University of Oxford, Nuffield Department of Medicine	G Carson	G		Carson
	University of Sheffield	L Finnigan	L		Finnigan
	University of Sheffield	L C Saunders	L C	Laura	Saunders
	University of Sheffield	J M Wild	J M	James	Wild
	University of Southampton	P C Calder	P C		Calder
	University of Southampton	N Huneke	N	Nathan	Huneke
	University of Southampton	G Simons	G	Gemma	Simons
	University of Southampton	D Baldwin	D	David	Baldwin
	University of Swansea	S Bain	S	Steve	Bain
	Usher Institute, University of Edinburgh, Edinburgh, United Kingdom	L Daines	L	Luke	Daines
	Whittington Health NHS Trust	E Bright	E		Bright
	Whittington Health NHS Trust	P Crisp	P		Crisp
	Whittington Health NHS Trust	R Dharmagunawardena	R	Ruvini	Dharmagunawardena
	Whittington Health NHS Trust	M Stern	M		Stern
	Wirral University Teaching Hospital	L Bailey	L	Elisabeth	Bailey
	Wirral University Teaching Hospital	A Reddington	A	Anne	Reddington
	Wirral University Teaching Hospital	A Wight	A	Andrew	Wight
	Wrightington Wigan and Leigh NHS trust	A Ashish	A		Ashish
	Wrightington Wigan and Leigh NHS trust	J Cooper	J	Josh	Cooper
	Wrightington Wigan and Leigh NHS trust	E Robinson	E	Emma	Robinson
	Yeovil District Hospital NHS Foundation Trust	A Broadley	A	Andrew	Broadley
	York & Scarborough NHS Foundation Trust	L Barman	L	Laura	Barman
	York & Scarborough NHS Foundation Trust	C Brookes	C	Claire	Brookes
	York & Scarborough NHS Foundation Trust	K Elliott	K		Elliott
	York & Scarborough NHS Foundation Trust	L Griffiths	L		Griffiths
	York & Scarborough NHS Foundation Trust	Z Guy	Z	Zoe	Guy
	York & Scarborough NHS Foundation Trust	K Howard	K	Kate	Howard
	York & Scarborough NHS Foundation Trust	D Ionita	D	Diana	Ionita
	York & Scarborough NHS Foundation Trust	H Redfearn	H	Heidi	Redfearn
	York & Scarborough NHS Foundation Trust	C Sarginson	C	Carol	Sarginson
	York & Scarborough NHS Foundation Trust	A Turnbull	A	Alison	Turnbull
