# Supplementary material for: HLA-B*15:01-positive severe COVID-19 patients lack CD8+ T cell pools with highly expanded public clonotypes
Source: Proc Natl Acad Sci U S A. 2025 Sep 2;122(36):e2503145122. doi: 10.1073/pnas.2503145122 (PMC12435269; doi:10.1073/pnas.2503145122)
Supplement: Supplementary file 7 — Dataset S06 (XLSX) [file pnas.2503145122.sd06.xlsx]

## Sheet: Dataset S6
Dataset S6: Full HLA association analysis for Japan cohort
HLAallele	imputationInfo	PCtype	NumPCs	BinaryClassDef	BETA	SE	p.value	AF_overall	AF_case	AF_ctrl	N_case	N_ctrl
HLA_B_39:01	0.80955	MHCincluded	5	CaseDef2	-1.18561	0.384887	0.00103353	0.0337035	0.0314138	0.0728377	1316	77
HLA_B_39:01	0.80955	MHCincluded	10	CaseDef1	-1.14451	0.372381	0.00105782	0.0302756	0.0294077	0.0728377	3776	77
HLA_B_39:01	0.80955	MHCincluded	10	CaseDef2	-1.18756	0.388419	0.00111622	0.0337035	0.0314138	0.0728377	1316	77
HLA_B_39:01	0.80955	MHCincluded	5	CaseDef1	-1.12826	0.369772	0.00113949	0.0302756	0.0294077	0.0728377	3776	77
HLA_B_39:01	0.80955	MHCincluded	2	CaseDef1	-1.00951	0.363637	0.00275036	0.0302756	0.0294077	0.0728377	3776	77
HLA_B_39:01	0.80955	MHCincluded	2	CaseDef2	-1.04084	0.376762	0.00286709	0.0337035	0.0314138	0.0728377	1316	77
HLA_B_39:01	0.80955	MHCexcluded	10	CaseDef1	-0.968925	0.364264	0.00390755	0.0302756	0.0294077	0.0728377	3776	77
HLA_B_39:01	0.80955	MHCincluded	1	CaseDef1	-0.955126	0.36086	0.00406285	0.0302756	0.0294077	0.0728377	3776	77
HLA_B_39:01	0.80955	MHCexcluded	1	CaseDef1	-0.953793	0.360846	0.0041062	0.0302756	0.0294077	0.0728377	3776	77
HLA_C_07:02	0.9886	MHCincluded	10	CaseDef2	-0.819108	0.309923	0.00410944	0.129297	0.126604	0.175325	1316	77
HLA_B_39:01	0.80955	MHCincluded	1	CaseDef2	-0.982548	0.373364	0.00424905	0.0337035	0.0314138	0.0728377	1316	77
HLA_B_39:01	0.80955	MHCexcluded	1	CaseDef2	-0.982408	0.373341	0.00425171	0.0337035	0.0314138	0.0728377	1316	77
HLA_B_39:01	0.80955	MHCexcluded	2	CaseDef1	-0.944746	0.359328	0.00427925	0.0302756	0.0294077	0.0728377	3776	77
HLA_B_39:01	0.80955	MHCexcluded	5	CaseDef1	-0.942316	0.359361	0.00436819	0.0302756	0.0294077	0.0728377	3776	77
HLA_B_39:01	0.80955	MHCexcluded	2	CaseDef2	-0.958279	0.372668	0.00506443	0.0337035	0.0314138	0.0728377	1316	77
HLA_B_39:01	0.80955	MHCexcluded	5	CaseDef2	-0.94935	0.372808	0.00544066	0.0337035	0.0314138	0.0728377	1316	77
HLA_C_07:02	0.9886	MHCincluded	10	CaseDef1	-0.741372	0.291537	0.00549563	0.127377	0.126399	0.175325	3776	77
HLA_B_39:01	0.80955	MHCexcluded	10	CaseDef2	-0.955683	0.378709	0.00580916	0.0337035	0.0314138	0.0728377	1316	77
HLA_C_07:02	0.9886	MHCincluded	5	CaseDef2	-0.796027	0.316541	0.0059556	0.129297	0.126604	0.175325	1316	77
HLA_DRB1_04:10	0.7733	MHCincluded	5	CaseDef1	-1.21232	0.486168	0.00632237	0.0135298	0.0129646	0.0412468	3776	77
HLA_B_52:01	0.98273	MHCexcluded	10	CaseDef1	-0.590472	0.241135	0.00716832	0.124059	0.122617	0.194805	3776	77
HLA_C_12:02	0.99136	MHCexcluded	10	CaseDef1	-0.585355	0.24161	0.00770227	0.124724	0.123295	0.194805	3776	77
HLA_B_52:01	0.98273	MHCexcluded	1	CaseDef1	-0.576606	0.239831	0.00810361	0.124059	0.122617	0.194805	3776	77
HLA_B_52:01	0.98273	MHCincluded	1	CaseDef1	-0.57467	0.240087	0.00834223	0.124059	0.122617	0.194805	3776	77
HLA_DRB1_04:10	0.7733	MHCexcluded	10	CaseDef1	-1.16441	0.48861	0.00858364	0.0135298	0.0129646	0.0412468	3776	77
HLA_DRB1_15:02	0.96178	MHCexcluded	1	CaseDef1	-0.586016	0.246255	0.00866312	0.119391	0.117986	0.188312	3776	77
HLA_B_52:01	0.98273	MHCexcluded	5	CaseDef1	-0.573073	0.240834	0.00866724	0.124059	0.122617	0.194805	3776	77
HLA_DRB1_04:10	0.7733	MHCexcluded	2	CaseDef1	-1.15247	0.485016	0.00874731	0.0135298	0.0129646	0.0412468	3776	77
HLA_C_12:02	0.99136	MHCexcluded	1	CaseDef1	-0.571026	0.240459	0.00878074	0.124724	0.123295	0.194805	3776	77
HLA_DRB1_04:10	0.7733	MHCexcluded	5	CaseDef1	-1.15103	0.485394	0.00886197	0.0135298	0.0129646	0.0412468	3776	77
HLA_DRB1_15:02	0.96178	MHCincluded	1	CaseDef1	-0.584094	0.24655	0.00891651	0.119391	0.117986	0.188312	3776	77
HLA_C_12:02	0.99136	MHCincluded	1	CaseDef1	-0.568914	0.240707	0.0090514	0.124724	0.123295	0.194805	3776	77
HLA_DRB1_15:02	0.96178	MHCexcluded	10	CaseDef1	-0.586333	0.248669	0.00918962	0.119391	0.117986	0.188312	3776	77
HLA_C_12:02	0.99136	MHCexcluded	5	CaseDef1	-0.568218	0.241345	0.00927675	0.124724	0.123295	0.194805	3776	77
HLA_C_07:02	0.9886	MHCincluded	5	CaseDef1	-0.70942	0.301848	0.00938025	0.127377	0.126399	0.175325	3776	77
HLA_B_52:01	0.98273	MHCexcluded	2	CaseDef1	-0.563348	0.240662	0.00962051	0.124059	0.122617	0.194805	3776	77
HLA_DRB1_04:10	0.7733	MHCincluded	2	CaseDef1	-1.11574	0.477136	0.00968318	0.0135298	0.0129646	0.0412468	3776	77
HLA_DRB1_15:02	0.96178	MHCexcluded	5	CaseDef1	-0.578689	0.248035	0.00982154	0.119391	0.117986	0.188312	3776	77
HLA_DRB1_04:10	0.7733	MHCincluded	10	CaseDef1	-1.12418	0.48385	0.010079	0.0135298	0.0129646	0.0412468	3776	77
HLA_C_12:02	0.99136	MHCexcluded	2	CaseDef1	-0.55883	0.241192	0.0102533	0.124724	0.123295	0.194805	3776	77
HLA_DRB1_04:10	0.7733	MHCincluded	5	CaseDef2	-1.15666	0.500085	0.0103636	0.0160004	0.0145232	0.0412468	1316	77
HLA_DRB1_09:01	0.98998	MHCincluded	10	CaseDef2	0.752244	0.325683	0.0104511	0.142136	0.145513	0.0844156	1316	77
HLA_DRB1_04:10	0.7733	MHCincluded	1	CaseDef1	-1.1032	0.477752	0.0104676	0.0135298	0.0129646	0.0412468	3776	77
HLA_DRB1_04:10	0.7733	MHCexcluded	1	CaseDef1	-1.10146	0.477558	0.0105428	0.0135298	0.0129646	0.0412468	3776	77
HLA_DRB1_15:02	0.96178	MHCexcluded	2	CaseDef1	-0.570627	0.248185	0.0107468	0.119391	0.117986	0.188312	3776	77
HLA_DRB1_04:10	0.7733	MHCexcluded	2	CaseDef2	-1.14843	0.502872	0.0111932	0.0160004	0.0145232	0.0412468	1316	77
HLA_DRB1_04:10	0.7733	MHCexcluded	5	CaseDef2	-1.13959	0.504125	0.0118944	0.0160004	0.0145232	0.0412468	1316	77
HLA_DRB1_04:10	0.7733	MHCexcluded	10	CaseDef2	-1.1411	0.506105	0.0120772	0.0160004	0.0145232	0.0412468	1316	77
HLA_DRB1_04:10	0.7733	MHCincluded	10	CaseDef2	-1.11367	0.505047	0.0137239	0.0160004	0.0145232	0.0412468	1316	77
HLA_DRB1_09:01	0.98998	MHCexcluded	10	CaseDef2	0.692586	0.315559	0.0140893	0.142136	0.145513	0.0844156	1316	77
HLA_DRB1_04:10	0.7733	MHCincluded	2	CaseDef2	-1.07914	0.492877	0.0142811	0.0160004	0.0145232	0.0412468	1316	77
HLA_DRB1_04:10	0.7733	MHCincluded	1	CaseDef2	-1.0794	0.493156	0.0143069	0.0160004	0.0145232	0.0412468	1316	77
HLA_DRB1_04:10	0.7733	MHCexcluded	1	CaseDef2	-1.07802	0.493068	0.0143948	0.0160004	0.0145232	0.0412468	1316	77
HLA_DRB1_09:01	0.98998	MHCincluded	10	CaseDef1	0.689398	0.318343	0.0151717	0.144348	0.14557	0.0844156	3776	77
HLA_B_52:01	0.98273	MHCexcluded	10	CaseDef2	-0.537759	0.252353	0.0165454	0.130656	0.126903	0.194805	1316	77
HLA_DRB1_15:02	0.96178	MHCexcluded	1	CaseDef2	-0.543312	0.256469	0.0170692	0.123844	0.120071	0.188312	1316	77
HLA_DRB1_15:02	0.96178	MHCincluded	1	CaseDef2	-0.543025	0.256696	0.017196	0.123844	0.120071	0.188312	1316	77
HLA_DRB1_09:01	0.98998	MHCexcluded	5	CaseDef2	0.661235	0.313661	0.0175103	0.142136	0.145513	0.0844156	1316	77
HLA_C_12:02	0.99136	MHCexcluded	10	CaseDef2	-0.532341	0.253217	0.0177631	0.131057	0.127328	0.194805	1316	77
HLA_B_52:01	0.98273	MHCexcluded	1	CaseDef2	-0.520719	0.249013	0.0182582	0.130656	0.126903	0.194805	1316	77
HLA_B_52:01	0.98273	MHCincluded	1	CaseDef2	-0.520006	0.24922	0.0184649	0.130656	0.126903	0.194805	1316	77
HLA_DRB1_15:02	0.96178	MHCexcluded	10	CaseDef2	-0.541714	0.261793	0.0192615	0.123844	0.120071	0.188312	1316	77
HLA_C_12:02	0.99136	MHCexcluded	1	CaseDef2	-0.51647	0.249734	0.019316	0.131057	0.127328	0.194805	1316	77
HLA_B_46:01	0.93314	MHCexcluded	1	CaseDef3	-0.255017	0.123392	0.0193805	0.0500814	0.0457947	0.0576515	2460	1393
HLA_DRB1_09:01	0.98998	MHCexcluded	2	CaseDef2	0.650528	0.314949	0.0194377	0.142136	0.145513	0.0844156	1316	77
HLA_B_46:01	0.93314	MHCincluded	1	CaseDef3	-0.254665	0.123429	0.0195442	0.0500814	0.0457947	0.0576515	2460	1393
HLA_C_12:02	0.99136	MHCincluded	1	CaseDef2	-0.515449	0.249929	0.0195857	0.131057	0.127328	0.194805	1316	77
HLA_DRB1_09:01	0.98998	MHCincluded	2	CaseDef2	0.648782	0.316115	0.0200674	0.142136	0.145513	0.0844156	1316	77
HLA_B_46:01	0.93314	MHCexcluded	2	CaseDef3	-0.253931	0.123735	0.0200738	0.0500814	0.0457947	0.0576515	2460	1393
HLA_DRB1_09:01	0.98998	MHCincluded	1	CaseDef2	0.644861	0.316532	0.0208114	0.142136	0.145513	0.0844156	1316	77
HLA_DRB1_09:01	0.98998	MHCexcluded	1	CaseDef2	0.643985	0.316619	0.0209788	0.142136	0.145513	0.0844156	1316	77
HLA_B_58:01	0.93665	MHCincluded	2	CaseDef1	-1.59203	0.787518	0.0216097	0.0101123	0.00992121	0.0194805	3776	77
HLA_B_46:01	0.93314	MHCincluded	5	CaseDef3	-0.255067	0.126374	0.0217771	0.0500814	0.0457947	0.0576515	2460	1393
HLA_B_37:01	0.99992	MHCincluded	2	CaseDef1	-1.5177	0.759406	0.022829	0.00583805	0.00555985	0.0194805	3776	77
HLA_DRB1_15:02	0.96178	MHCexcluded	2	CaseDef2	-0.519812	0.260988	0.0232014	0.123844	0.120071	0.188312	1316	77
HLA_B_46:01	0.93314	MHCincluded	2	CaseDef3	-0.247923	0.124578	0.02329	0.0500814	0.0457947	0.0576515	2460	1393
HLA_DRB1_15:02	0.96178	MHCexcluded	5	CaseDef2	-0.518501	0.261351	0.0236318	0.123844	0.120071	0.188312	1316	77
HLA_C_03:02	1	MHCincluded	2	CaseDef1	-1.56456	0.789079	0.0236969	0.0104426	0.0102583	0.0194805	3776	77
HLA_B_52:01	0.98273	MHCexcluded	2	CaseDef2	-0.500487	0.252944	0.0239276	0.130656	0.126903	0.194805	1316	77
HLA_B_52:01	0.98273	MHCexcluded	5	CaseDef2	-0.50093	0.253248	0.0239631	0.130656	0.126903	0.194805	1316	77
HLA_DRB1_09:01	0.98998	MHCexcluded	5	CaseDef1	0.611871	0.30953	0.0240334	0.144348	0.14557	0.0844156	3776	77
HLA_DRB1_09:01	0.98998	MHCexcluded	10	CaseDef1	0.613069	0.311235	0.0244309	0.144348	0.14557	0.0844156	3776	77
HLA_DRB1_01:01	0.98126	MHCincluded	5	CaseDef3	0.409651	0.208414	0.0246746	0.0606016	0.0630073	0.0563532	2460	1393
HLA_B_37:01	0.99992	MHCincluded	5	CaseDef1	-1.49605	0.763077	0.0249661	0.00583805	0.00555985	0.0194805	3776	77
HLA_C_12:02	0.99136	MHCexcluded	2	CaseDef2	-0.497043	0.253545	0.0249758	0.131057	0.127328	0.194805	1316	77
HLA_B_46:01	0.93314	MHCexcluded	5	CaseDef3	-0.245259	0.125165	0.0250279	0.0500814	0.0457947	0.0576515	2460	1393
HLA_C_12:02	0.99136	MHCexcluded	5	CaseDef2	-0.496744	0.253997	0.0252498	0.131057	0.127328	0.194805	1316	77
HLA_B_46:01	0.93314	MHCexcluded	10	CaseDef3	-0.244941	0.12525	0.0252554	0.0500814	0.0457947	0.0576515	2460	1393
HLA_B_37:01	0.99992	MHCincluded	10	CaseDef1	-1.49827	0.767244	0.0254223	0.00583805	0.00555985	0.0194805	3776	77
HLA_B_37:01	0.99992	MHCincluded	5	CaseDef3	-0.66927	0.342978	0.0255076	0.00583805	0.00447033	0.00825341	2460	1393
HLA_DQA1_01:05	0.94522	MHCincluded	2	CaseDef2	-1.53697	0.791827	0.0261267	0.00681981	0.00607903	0.0194805	1316	77
HLA_DRB1_10:01	0.94618	MHCincluded	2	CaseDef2	-1.53697	0.791827	0.0261267	0.00681981	0.00607903	0.0194805	1316	77
HLA_DQA1_01:05	0.94522	MHCincluded	10	CaseDef2	-1.54729	0.798574	0.0263379	0.00681981	0.00607903	0.0194805	1316	77
HLA_DRB1_10:01	0.94618	MHCincluded	10	CaseDef2	-1.54729	0.798574	0.0263379	0.00681981	0.00607903	0.0194805	1316	77
HLA_DRB1_09:01	0.98998	MHCexcluded	2	CaseDef1	0.59924	0.31026	0.0267162	0.144348	0.14557	0.0844156	3776	77
HLA_DRB1_09:01	0.98998	MHCincluded	1	CaseDef1	0.600522	0.311174	0.0268121	0.144348	0.14557	0.0844156	3776	77
HLA_B_52:01	0.98273	MHCincluded	10	CaseDef3	-0.33367	0.172939	0.0268402	0.124059	0.120324	0.130656	2460	1393
HLA_B_37:01	0.99992	MHCincluded	10	CaseDef3	-0.667266	0.346319	0.0270062	0.00583805	0.00447033	0.00825341	2460	1393
HLA_DRB1_09:01	0.98998	MHCexcluded	1	CaseDef1	0.59943	0.311339	0.0270942	0.144348	0.14557	0.0844156	3776	77
HLA_B_37:01	0.99992	MHCexcluded	10	CaseDef3	-0.659249	0.343552	0.0274973	0.00583805	0.00447033	0.00825341	2460	1393
HLA_B_37:01	0.99992	MHCincluded	2	CaseDef3	-0.65611	0.343889	0.0282013	0.00583805	0.00447033	0.00825341	2460	1393
HLA_DRB1_09:01	0.98998	MHCincluded	2	CaseDef1	0.593107	0.311409	0.0284167	0.144348	0.14557	0.0844156	3776	77
HLA_DQA1_03:02	0.99357	MHCincluded	10	CaseDef2	0.585259	0.308645	0.0289655	0.15898	0.161823	0.11039	1316	77
HLA_DQA1_01:01	0.98112	MHCincluded	5	CaseDef3	0.397638	0.210894	0.0296819	0.0604748	0.0628087	0.0563532	2460	1393
HLA_DQA1_01:05	0.94522	MHCincluded	5	CaseDef2	-1.49079	0.790907	0.0297209	0.00681981	0.00607903	0.0194805	1316	77
HLA_DRB1_10:01	0.94618	MHCincluded	5	CaseDef2	-1.49079	0.790907	0.0297209	0.00681981	0.00607903	0.0194805	1316	77
HLA_DPB1_09:01	0.96398	MHCexcluded	1	CaseDef1	-0.496261	0.265065	0.0305879	0.111877	0.110716	0.168812	3776	77
HLA_B_37:01	0.99992	MHCincluded	1	CaseDef1	-1.41018	0.753657	0.0306644	0.00583805	0.00555985	0.0194805	3776	77
HLA_B_37:01	0.99992	MHCexcluded	1	CaseDef1	-1.40562	0.753096	0.0309893	0.00583805	0.00555985	0.0194805	3776	77
HLA_B_37:01	0.99992	MHCexcluded	5	CaseDef1	-1.40575	0.755024	0.0313116	0.00583805	0.00555985	0.0194805	3776	77
HLA_DPB1_09:01	0.96398	MHCincluded	1	CaseDef1	-0.494025	0.265439	0.0313607	0.111877	0.110716	0.168812	3776	77
HLA_B_37:01	0.99992	MHCexcluded	5	CaseDef3	-0.640931	0.345828	0.0319181	0.00583805	0.00447033	0.00825341	2460	1393
HLA_B_37:01	0.99992	MHCexcluded	2	CaseDef1	-1.39253	0.756088	0.0327554	0.00583805	0.00555985	0.0194805	3776	77
HLA_DPB1_09:01	0.96398	MHCexcluded	10	CaseDef1	-0.493332	0.268852	0.033256	0.111877	0.110716	0.168812	3776	77
HLA_C_12:02	0.99136	MHCincluded	10	CaseDef3	-0.318994	0.17394	0.0333323	0.124724	0.121138	0.131057	2460	1393
HLA_DQA1_01:05	0.94522	MHCincluded	1	CaseDef2	-1.43538	0.783769	0.0335221	0.00681981	0.00607903	0.0194805	1316	77
HLA_DRB1_10:01	0.94618	MHCincluded	1	CaseDef2	-1.43538	0.783769	0.0335221	0.00681981	0.00607903	0.0194805	1316	77
HLA_DQA1_01:05	0.94522	MHCexcluded	1	CaseDef2	-1.4308	0.781787	0.0336125	0.00681981	0.00607903	0.0194805	1316	77
HLA_DRB1_10:01	0.94618	MHCexcluded	1	CaseDef2	-1.4308	0.781787	0.0336125	0.00681981	0.00607903	0.0194805	1316	77
HLA_B_37:01	0.99992	MHCincluded	1	CaseDef3	-0.634144	0.346591	0.0336502	0.00583805	0.00447033	0.00825341	2460	1393
HLA_B_37:01	0.99992	MHCexcluded	2	CaseDef3	-0.633794	0.346456	0.0336724	0.00583805	0.00447033	0.00825341	2460	1393
HLA_DQA1_01:05	0.94522	MHCexcluded	5	CaseDef2	-1.42343	0.781719	0.0343109	0.00681981	0.00607903	0.0194805	1316	77
HLA_DRB1_10:01	0.94618	MHCexcluded	5	CaseDef2	-1.42343	0.781719	0.0343109	0.00681981	0.00607903	0.0194805	1316	77
HLA_DQB1_03:03	0.97992	MHCincluded	10	CaseDef2	0.564072	0.31099	0.0348547	0.156957	0.159682	0.11039	1316	77
HLA_B_37:01	0.99992	MHCexcluded	1	CaseDef3	-0.627296	0.347097	0.0353605	0.00583805	0.00447033	0.00825341	2460	1393
HLA_B_58:01	0.93665	MHCincluded	2	CaseDef2	-1.38227	0.769041	0.0361368	0.0100215	0.00946809	0.0194805	1316	77
HLA_DQA1_01:05	0.94522	MHCexcluded	2	CaseDef2	-1.40229	0.781254	0.0363329	0.00681981	0.00607903	0.0194805	1316	77
HLA_DRB1_10:01	0.94618	MHCexcluded	2	CaseDef2	-1.40229	0.781254	0.0363329	0.00681981	0.00607903	0.0194805	1316	77
HLA_B_46:01	0.93314	MHCincluded	10	CaseDef3	-0.264181	0.147333	0.0364795	0.0500814	0.0457947	0.0576515	2460	1393
HLA_DRB1_09:01	0.98998	MHCincluded	5	CaseDef2	0.593173	0.33279	0.0373399	0.142136	0.145513	0.0844156	1316	77
HLA_DPB1_09:01	0.96398	MHCexcluded	5	CaseDef1	-0.479526	0.269616	0.0376564	0.111877	0.110716	0.168812	3776	77
HLA_B_37:01	0.99992	MHCexcluded	10	CaseDef1	-1.32708	0.753463	0.039093	0.00583805	0.00555985	0.0194805	3776	77
HLA_DQA1_03:03	0.96631	MHCincluded	5	CaseDef2	-0.466278	0.267758	0.0408054	0.139879	0.137426	0.181818	1316	77
HLA_DPB1_09:01	0.96398	MHCexcluded	2	CaseDef1	-0.470449	0.271031	0.0413016	0.111877	0.110716	0.168812	3776	77
HLA_C_01:02	0.94051	MHCincluded	1	CaseDef2	0.530174	0.306166	0.0416674	0.159533	0.163035	0.0996818	1316	77
HLA_C_01:02	0.94051	MHCexcluded	1	CaseDef2	0.52976	0.306346	0.0418787	0.159533	0.163035	0.0996818	1316	77
HLA_B_44:03	0.98284	MHCincluded	5	CaseDef3	0.287696	0.166491	0.0419947	0.0699874	0.0741711	0.0625991	2460	1393
HLA_DQA1_03:02	0.99357	MHCexcluded	10	CaseDef2	0.512587	0.298009	0.0427126	0.15898	0.161823	0.11039	1316	77
HLA_C_01:02	0.94051	MHCincluded	2	CaseDef2	0.524655	0.306603	0.0435232	0.159533	0.163035	0.0996818	1316	77
HLA_C_06:02	1	MHCincluded	5	CaseDef3	-0.480736	0.283847	0.0451665	0.00973319	0.00813008	0.0125642	2460	1393
HLA_C_06:02	1	MHCincluded	10	CaseDef3	-0.483777	0.286582	0.0456966	0.00973319	0.00813008	0.0125642	2460	1393
HLA_DQB1_06:01	0.99269	MHCexcluded	10	CaseDef1	-0.38452	0.23134	0.0482424	0.19923	0.197996	0.25974	3776	77
HLA_DRB1_01:01	0.98126	MHCincluded	10	CaseDef3	0.376154	0.226976	0.0487354	0.0606016	0.0630073	0.0563532	2460	1393
HLA_C_06:02	1	MHCincluded	2	CaseDef3	-0.470399	0.284505	0.0491251	0.00973319	0.00813008	0.0125642	2460	1393
HLA_DQA1_03:02	0.99357	MHCexcluded	5	CaseDef2	0.490107	0.297659	0.0498267	0.15898	0.161823	0.11039	1316	77
HLA_DQB1_03:03	0.97992	MHCexcluded	10	CaseDef2	0.495588	0.301125	0.0499034	0.156957	0.159682	0.11039	1316	77
HLA_C_03:02	1	MHCincluded	2	CaseDef2	-1.99885	1.02103	0.0502681	0.0105782	0.0100574	0.0194805	1316	77
HLA_C_01:02	0.94051	MHCexcluded	5	CaseDef2	0.449345	0.231807	0.0525693	0.159533	0.163035	0.0996818	1316	77
HLA_C_01:02	0.94051	MHCexcluded	2	CaseDef2	0.449409	0.232226	0.052963	0.159533	0.163035	0.0996818	1316	77
HLA_DQA1_03:02	0.99357	MHCincluded	10	CaseDef1	0.456148	0.235908	0.0531638	0.159963	0.160974	0.11039	3776	77
HLA_C_06:02	1	MHCexcluded	10	CaseDef3	-0.481602	0.249081	0.0531727	0.00973319	0.00813008	0.0125642	2460	1393
HLA_DQA1_03:02	0.99357	MHCexcluded	2	CaseDef2	0.435881	0.225859	0.0536214	0.15898	0.161823	0.11039	1316	77
HLA_C_01:02	0.94051	MHCincluded	2	CaseDef1	0.439423	0.228118	0.0540676	0.15597	0.157117	0.0996818	3776	77
HLA_DQB1_06:01	0.99269	MHCexcluded	1	CaseDef1	-0.398206	0.206779	0.0541343	0.19923	0.197996	0.25974	3776	77
HLA_DRB1_14:03	0.83394	MHCincluded	1	CaseDef3	0.359278	0.186731	0.0543495	0.017389	0.0193041	0.0140072	2460	1393
HLA_DRB1_14:03	0.83394	MHCexcluded	1	CaseDef3	0.359248	0.186738	0.0543792	0.017389	0.0193041	0.0140072	2460	1393
HLA_DQB1_06:01	0.99269	MHCexcluded	5	CaseDef1	-0.399122	0.207571	0.0545023	0.19923	0.197996	0.25974	3776	77
HLA_DPB1_09:01	0.96398	MHCexcluded	1	CaseDef2	-0.503419	0.261822	0.0545114	0.116285	0.113212	0.168812	1316	77
HLA_DPB1_09:01	0.96398	MHCincluded	1	CaseDef2	-0.502544	0.261801	0.0549127	0.116285	0.113212	0.168812	1316	77
HLA_B_13:01	0.95746	MHCincluded	10	CaseDef1	-1.91758	0.999488	0.0550399	0.0104363	0.0102519	0.0194805	3776	77
HLA_DQB1_06:01	0.99269	MHCincluded	1	CaseDef1	-0.396323	0.206684	0.0551709	0.19923	0.197996	0.25974	3776	77
HLA_DPB1_09:01	0.96398	MHCexcluded	10	CaseDef2	-0.506217	0.264578	0.055709	0.116285	0.113212	0.168812	1316	77
HLA_DQA1_03:02	0.99357	MHCincluded	2	CaseDef2	0.433857	0.226965	0.0559324	0.15898	0.161823	0.11039	1316	77
HLA_DQA1_01:05	0.94522	MHCexcluded	10	CaseDef2	-1.92449	1.00712	0.0560183	0.00681981	0.00607903	0.0194805	1316	77
HLA_DRB1_10:01	0.94618	MHCexcluded	10	CaseDef2	-1.92449	1.00712	0.0560183	0.00681981	0.00607903	0.0194805	1316	77
HLA_C_14:03	1	MHCincluded	5	CaseDef3	0.270309	0.141528	0.0561422	0.0698168	0.0737817	0.0628148	2460	1393
HLA_B_52:01	0.98273	MHCincluded	2	CaseDef1	-0.560781	0.293868	0.0563551	0.124059	0.122617	0.194805	3776	77
HLA_DRB1_14:03	0.83394	MHCincluded	2	CaseDef3	0.356415	0.186885	0.0565021	0.017389	0.0193041	0.0140072	2460	1393
HLA_DQB1_03:03	0.97992	MHCexcluded	5	CaseDef2	0.429524	0.225922	0.0572759	0.156957	0.159682	0.11039	1316	77
HLA_DRB1_09:01	0.98998	MHCincluded	5	CaseDef1	0.465789	0.245342	0.0576264	0.144348	0.14557	0.0844156	3776	77
HLA_C_01:02	0.94051	MHCincluded	1	CaseDef1	0.433938	0.228819	0.0579036	0.15597	0.157117	0.0996818	3776	77
HLA_DQA1_03:02	0.99357	MHCincluded	1	CaseDef2	0.430129	0.22696	0.0580688	0.15898	0.161823	0.11039	1316	77
HLA_DQA1_01:01	0.98112	MHCincluded	10	CaseDef3	0.360728	0.190391	0.0581368	0.0604748	0.0628087	0.0563532	2460	1393
HLA_DRB1_14:03	0.83394	MHCincluded	10	CaseDef3	0.357653	0.188863	0.0582627	0.017389	0.0193041	0.0140072	2460	1393
HLA_C_01:02	0.94051	MHCexcluded	1	CaseDef1	0.433319	0.228963	0.0584206	0.15597	0.157117	0.0996818	3776	77
HLA_DQA1_03:02	0.99357	MHCexcluded	1	CaseDef2	0.429531	0.226973	0.0584333	0.15898	0.161823	0.11039	1316	77
HLA_C_06:02	1	MHCexcluded	5	CaseDef3	-0.469428	0.248332	0.0587141	0.00973319	0.00813008	0.0125642	2460	1393
HLA_DRB1_15:02	0.96178	MHCincluded	2	CaseDef1	-0.558563	0.295675	0.0588769	0.119391	0.117986	0.188312	3776	77
HLA_DRB1_14:03	0.83394	MHCexcluded	2	CaseDef3	0.353971	0.187439	0.058964	0.017389	0.0193041	0.0140072	2460	1393
HLA_DRB1_14:03	0.83394	MHCexcluded	5	CaseDef3	0.354362	0.187686	0.0590182	0.017389	0.0193041	0.0140072	2460	1393
HLA_C_06:02	1	MHCincluded	1	CaseDef3	-0.467457	0.247819	0.059257	0.00973319	0.00813008	0.0125642	2460	1393
HLA_DQB1_06:01	0.99269	MHCexcluded	2	CaseDef1	-0.389545	0.206754	0.059552	0.19923	0.197996	0.25974	3776	77
HLA_DQA1_03:03	0.96631	MHCincluded	10	CaseDef2	-0.533445	0.283735	0.0600967	0.139879	0.137426	0.181818	1316	77
HLA_DRB1_14:03	0.83394	MHCexcluded	10	CaseDef3	0.352212	0.18784	0.0607847	0.017389	0.0193041	0.0140072	2460	1393
HLA_C_12:02	0.99136	MHCincluded	2	CaseDef1	-0.550281	0.293584	0.0608811	0.124724	0.123295	0.194805	3776	77
HLA_DRB1_14:03	0.83394	MHCincluded	5	CaseDef3	0.35149	0.187654	0.0610572	0.017389	0.0193041	0.0140072	2460	1393
HLA_DQA1_03:03	0.96631	MHCincluded	5	CaseDef1	-0.460822	0.24639	0.0614432	0.141428	0.140604	0.181818	3776	77
HLA_DQB1_03:03	0.97992	MHCexcluded	2	CaseDef2	0.423386	0.226599	0.0617009	0.156957	0.159682	0.11039	1316	77
HLA_C_06:02	1	MHCexcluded	1	CaseDef3	-0.458897	0.247145	0.0633405	0.00973319	0.00813008	0.0125642	2460	1393
HLA_DQB1_03:03	0.97992	MHCincluded	2	CaseDef2	0.421988	0.227712	0.0638589	0.156957	0.159682	0.11039	1316	77
HLA_C_06:02	1	MHCexcluded	2	CaseDef3	-0.459201	0.247825	0.0638934	0.00973319	0.00813008	0.0125642	2460	1393
HLA_DRB1_01:01	0.98126	MHCincluded	5	CaseDef1	1.12231	0.606304	0.0641597	0.0606016	0.0609105	0.0454545	3776	77
HLA_DQA1_01:01	0.98112	MHCincluded	5	CaseDef1	1.12252	0.607205	0.0645048	0.0604748	0.0607811	0.0454545	3776	77
HLA_B_37:01	0.99992	MHCincluded	2	CaseDef2	-1.83288	0.992043	0.0646628	0.00825341	0.0075965	0.0194805	1316	77
HLA_A_24:02	0.96553	MHCexcluded	10	CaseDef2	-0.31779	0.172067	0.0647627	0.387362	0.383431	0.454545	1316	77
HLA_DQA1_05:07	0.82815	MHCexcluded	1	CaseDef3	0.342798	0.18647	0.0660111	0.0175179	0.0193614	0.0142624	2460	1393
HLA_DQA1_05:07	0.82815	MHCincluded	1	CaseDef3	0.342714	0.186465	0.0660697	0.0175179	0.0193614	0.0142624	2460	1393
HLA_DQB1_03:03	0.97992	MHCincluded	1	CaseDef2	0.418105	0.227715	0.0663442	0.156957	0.159682	0.11039	1316	77
HLA_C_01:02	0.94051	MHCexcluded	10	CaseDef2	0.431927	0.23538	0.0665028	0.159533	0.163035	0.0996818	1316	77
HLA_DQB1_03:03	0.97992	MHCexcluded	1	CaseDef2	0.417515	0.227726	0.0667412	0.156957	0.159682	0.11039	1316	77
HLA_C_01:02	0.94051	MHCexcluded	2	CaseDef1	0.420478	0.229905	0.0674118	0.15597	0.157117	0.0996818	3776	77
HLA_DQB1_03:03	0.97992	MHCincluded	10	CaseDef1	0.432947	0.237102	0.0678509	0.156833	0.15778	0.11039	3776	77
HLA_DQA1_05:07	0.82815	MHCincluded	2	CaseDef3	0.339499	0.186632	0.0688981	0.0175179	0.0193614	0.0142624	2460	1393
HLA_C_01:02	0.94051	MHCexcluded	5	CaseDef1	0.418866	0.230285	0.0689263	0.15597	0.157117	0.0996818	3776	77
HLA_B_37:01	0.99992	MHCincluded	10	CaseDef2	-1.79333	0.987464	0.0693562	0.00825341	0.0075965	0.0194805	1316	77
HLA_DQA1_03:03	0.96631	MHCincluded	10	CaseDef1	-0.495528	0.273486	0.070002	0.141428	0.140604	0.181818	3776	77
HLA_B_44:03	0.98284	MHCincluded	5	CaseDef1	0.87356	0.482401	0.0701627	0.0699874	0.0704877	0.0454545	3776	77
HLA_DQB1_06:01	0.99269	MHCexcluded	10	CaseDef2	-0.386669	0.214289	0.0711645	0.203674	0.200394	0.25974	1316	77
HLA_C_14:03	1	MHCincluded	5	CaseDef1	0.871829	0.483591	0.0714162	0.0698168	0.0703136	0.0454545	3776	77
HLA_C_03:03	0.95866	MHCincluded	1	CaseDef3	0.13188	0.0731693	0.0714839	0.129674	0.133616	0.12271	2460	1393
HLA_DQA1_05:07	0.82815	MHCincluded	10	CaseDef3	0.340075	0.188681	0.0714852	0.0175179	0.0193614	0.0142624	2460	1393
HLA_DPB1_09:01	0.96398	MHCexcluded	5	CaseDef2	-0.469504	0.260566	0.0715669	0.116285	0.113212	0.168812	1316	77
HLA_DQA1_05:07	0.82815	MHCexcluded	2	CaseDef3	0.337079	0.187183	0.0717349	0.0175179	0.0193614	0.0142624	2460	1393
HLA_C_01:02	0.94051	MHCexcluded	10	CaseDef1	0.416253	0.231578	0.0722623	0.15597	0.157117	0.0996818	3776	77
HLA_C_03:03	0.95866	MHCexcluded	1	CaseDef3	0.131301	0.0731465	0.0726476	0.129674	0.133616	0.12271	2460	1393
HLA_DQA1_05:07	0.82815	MHCexcluded	5	CaseDef3	0.336391	0.187488	0.072781	0.0175179	0.0193614	0.0142624	2460	1393
HLA_A_24:02	0.96553	MHCexcluded	1	CaseDef1	-0.299182	0.16694	0.0731078	0.380945	0.379444	0.454545	3776	77
HLA_DQA1_03:02	0.99357	MHCexcluded	5	CaseDef1	0.390128	0.218361	0.0739997	0.159963	0.160974	0.11039	3776	77
HLA_B_37:01	0.99992	MHCincluded	5	CaseDef2	-1.75074	0.97995	0.0740081	0.00825341	0.0075965	0.0194805	1316	77
HLA_A_24:02	0.96553	MHCincluded	1	CaseDef1	-0.298481	0.167214	0.0742567	0.380945	0.379444	0.454545	3776	77
HLA_A_24:02	0.96553	MHCexcluded	10	CaseDef1	-0.300158	0.168185	0.0743126	0.380945	0.379444	0.454545	3776	77
HLA_A_24:02	0.96553	MHCexcluded	5	CaseDef1	-0.298956	0.16757	0.074412	0.380945	0.379444	0.454545	3776	77
HLA_DQA1_05:07	0.82815	MHCincluded	5	CaseDef3	0.334168	0.187403	0.0745612	0.0175179	0.0193614	0.0142624	2460	1393
HLA_C_07:02	0.9886	MHCexcluded	1	CaseDef1	-0.432606	0.24296	0.0749841	0.127377	0.126399	0.175325	3776	77
HLA_DQA1_05:07	0.82815	MHCexcluded	10	CaseDef3	0.333698	0.187638	0.0753362	0.0175179	0.0193614	0.0142624	2460	1393
HLA_C_07:02	0.9886	MHCincluded	1	CaseDef1	-0.431326	0.242857	0.0757251	0.127377	0.126399	0.175325	3776	77
HLA_DPB1_09:01	0.96398	MHCexcluded	2	CaseDef2	-0.460816	0.259905	0.0762265	0.116285	0.113212	0.168812	1316	77
HLA_DRB1_15:02	0.96178	MHCincluded	2	CaseDef2	-0.531337	0.301452	0.0779692	0.123844	0.120071	0.188312	1316	77
HLA_B_13:01	0.95746	MHCincluded	5	CaseDef3	-0.428182	0.24293	0.0779724	0.0104363	0.00862236	0.0136396	2460	1393
HLA_DQA1_01:03	0.98918	MHCexcluded	10	CaseDef1	-0.365255	0.207304	0.0780807	0.205563	0.204458	0.25974	3776	77
HLA_A_24:02	0.96553	MHCexcluded	2	CaseDef1	-0.294382	0.167158	0.0782223	0.380945	0.379444	0.454545	3776	77
HLA_A_24:02	0.96553	MHCincluded	1	CaseDef2	-0.297328	0.169708	0.0797743	0.387362	0.383431	0.454545	1316	77
HLA_A_24:02	0.96553	MHCexcluded	1	CaseDef2	-0.296192	0.169292	0.0801885	0.387362	0.383431	0.454545	1316	77
HLA_DQA1_03:02	0.99357	MHCexcluded	2	CaseDef1	0.382505	0.218867	0.0805222	0.159963	0.160974	0.11039	3776	77
HLA_DQA1_03:02	0.99357	MHCexcluded	10	CaseDef1	0.384293	0.220465	0.0813157	0.159963	0.160974	0.11039	3776	77
HLA_DQA1_03:02	0.99357	MHCincluded	1	CaseDef1	0.383044	0.2199	0.0815261	0.159963	0.160974	0.11039	3776	77
HLA_DQA1_03:02	0.99357	MHCexcluded	1	CaseDef1	0.382304	0.219979	0.0822259	0.159963	0.160974	0.11039	3776	77
HLA_C_01:02	0.94051	MHCincluded	5	CaseDef2	0.425937	0.24577	0.0830832	0.159533	0.163035	0.0996818	1316	77
HLA_C_03:03	0.95866	MHCincluded	2	CaseDef3	0.126873	0.0733971	0.0838833	0.129674	0.133616	0.12271	2460	1393
HLA_A_24:02	0.96553	MHCexcluded	5	CaseDef2	-0.292302	0.169437	0.0845028	0.387362	0.383431	0.454545	1316	77
HLA_B_52:01	0.98273	MHCincluded	2	CaseDef2	-0.51418	0.29815	0.084606	0.130656	0.126903	0.194805	1316	77
HLA_DQA1_01:03	0.98918	MHCexcluded	1	CaseDef1	-0.352955	0.204747	0.0847333	0.205563	0.204458	0.25974	3776	77
HLA_C_07:02	0.9886	MHCexcluded	2	CaseDef1	-0.415889	0.241738	0.0853577	0.127377	0.126399	0.175325	3776	77
HLA_A_24:02	0.96553	MHCexcluded	2	CaseDef2	-0.290675	0.169213	0.0858314	0.387362	0.383431	0.454545	1316	77
HLA_DQA1_01:03	0.98918	MHCincluded	1	CaseDef1	-0.351451	0.204661	0.0859365	0.205563	0.204458	0.25974	3776	77
HLA_DQA1_03:02	0.99357	MHCincluded	2	CaseDef1	0.377314	0.220076	0.086442	0.159963	0.160974	0.11039	3776	77
HLA_DQB1_06:01	0.99269	MHCexcluded	1	CaseDef2	-0.359508	0.209692	0.0864453	0.203674	0.200394	0.25974	1316	77
HLA_DQA1_01:03	0.98918	MHCexcluded	5	CaseDef1	-0.352367	0.205543	0.0864697	0.205563	0.204458	0.25974	3776	77
HLA_B_13:01	0.95746	MHCincluded	2	CaseDef3	-0.413457	0.241386	0.0867414	0.0104363	0.00862236	0.0136396	2460	1393
HLA_C_03:03	0.95866	MHCexcluded	2	CaseDef3	0.125584	0.0733269	0.0867762	0.129674	0.133616	0.12271	2460	1393
HLA_B_58:01	0.93665	MHCincluded	5	CaseDef1	-1.88553	1.10178	0.0870162	0.0101123	0.00992121	0.0194805	3776	77
HLA_DQB1_06:01	0.99269	MHCincluded	1	CaseDef2	-0.358364	0.209599	0.0873098	0.203674	0.200394	0.25974	1316	77
HLA_C_03:03	0.95866	MHCexcluded	5	CaseDef3	0.125446	0.0734069	0.0874675	0.129674	0.133616	0.12271	2460	1393
HLA_C_03:02	1	MHCincluded	5	CaseDef3	-0.548642	0.321448	0.0878627	0.0104426	0.0103659	0.0105782	2460	1393
HLA_C_03:03	0.95866	MHCexcluded	10	CaseDef3	0.124809	0.0734746	0.0893807	0.129674	0.133616	0.12271	2460	1393
HLA_C_12:02	0.99136	MHCincluded	2	CaseDef2	-0.505681	0.297839	0.0895387	0.131057	0.127328	0.194805	1316	77
HLA_B_13:01	0.95746	MHCincluded	10	CaseDef2	-1.62605	0.959387	0.0900963	0.0136396	0.0132979	0.0194805	1316	77
HLA_DQA1_03:03	0.96631	MHCexcluded	2	CaseDef2	-0.410351	0.242155	0.0901557	0.139879	0.137426	0.181818	1316	77
HLA_B_13:01	0.95746	MHCincluded	5	CaseDef1	-1.58727	0.937521	0.090445	0.0104363	0.0102519	0.0194805	3776	77
HLA_DQB1_03:03	0.97992	MHCexcluded	5	CaseDef1	0.372644	0.220251	0.0906635	0.156833	0.15778	0.11039	3776	77
HLA_B_13:01	0.95746	MHCincluded	1	CaseDef3	-0.407566	0.241149	0.0910083	0.0104363	0.00862236	0.0136396	2460	1393
HLA_B_13:01	0.95746	MHCexcluded	2	CaseDef3	-0.405739	0.240981	0.0922401	0.0104363	0.00862236	0.0136396	2460	1393
HLA_C_07:02	0.9886	MHCexcluded	10	CaseDef1	-0.407405	0.242227	0.0925848	0.127377	0.126399	0.175325	3776	77
HLA_C_07:02	0.9886	MHCexcluded	5	CaseDef1	-0.404838	0.241111	0.0931426	0.127377	0.126399	0.175325	3776	77
HLA_DQB1_06:04	0.94525	MHCincluded	5	CaseDef3	0.234245	0.139575	0.0932922	0.0612463	0.0646268	0.0552764	2460	1393
HLA_C_03:03	0.95866	MHCincluded	5	CaseDef3	0.12455	0.0742366	0.0933973	0.129674	0.133616	0.12271	2460	1393
HLA_A_33:03	0.99213	MHCincluded	5	CaseDef3	0.266	0.15858	0.0934658	0.0823894	0.0871839	0.0739225	2460	1393
HLA_B_13:01	0.95746	MHCexcluded	1	CaseDef3	-0.404109	0.240979	0.0935526	0.0104363	0.00862236	0.0136396	2460	1393
HLA_C_07:02	0.9886	MHCexcluded	1	CaseDef2	-0.416535	0.248645	0.0938903	0.129297	0.126604	0.175325	1316	77
HLA_C_07:02	0.9886	MHCincluded	1	CaseDef2	-0.416314	0.248659	0.0940842	0.129297	0.126604	0.175325	1316	77
HLA_DQA1_01:03	0.98918	MHCexcluded	2	CaseDef1	-0.342409	0.204658	0.0943125	0.205563	0.204458	0.25974	3776	77
HLA_B_48:01	0.95048	MHCexcluded	2	CaseDef1	0.821151	0.492715	0.0955977	0.0272924	0.0277165	0.00649351	3776	77
HLA_DQB1_06:04	0.94525	MHCincluded	5	CaseDef1	0.794574	0.477115	0.0958384	0.0612463	0.0617007	0.038961	3776	77
HLA_C_03:02	1	MHCincluded	5	CaseDef1	-1.82287	1.09672	0.0964909	0.0104426	0.0102583	0.0194805	3776	77
HLA_DQA1_03:03	0.96631	MHCexcluded	5	CaseDef2	-0.401294	0.24183	0.097034	0.139879	0.137426	0.181818	1316	77
HLA_DQB1_03:03	0.97992	MHCexcluded	10	CaseDef1	0.368471	0.222106	0.0971188	0.156833	0.15778	0.11039	3776	77
HLA_DQB1_03:03	0.97992	MHCexcluded	2	CaseDef1	0.365486	0.220709	0.0977298	0.156833	0.15778	0.11039	3776	77
HLA_B_13:01	0.95746	MHCexcluded	10	CaseDef3	-0.399282	0.241171	0.0978037	0.0104363	0.00862236	0.0136396	2460	1393
HLA_DQB1_03:03	0.97992	MHCincluded	1	CaseDef1	0.366922	0.221638	0.0978227	0.156833	0.15778	0.11039	3776	77
HLA_DQB1_03:03	0.97992	MHCexcluded	1	CaseDef1	0.366213	0.221715	0.0985901	0.156833	0.15778	0.11039	3776	77
HLA_B_48:01	0.95048	MHCexcluded	5	CaseDef1	0.815307	0.494903	0.0994743	0.0272924	0.0277165	0.00649351	3776	77
HLA_B_37:01	0.99992	MHCexcluded	1	CaseDef2	-1.55316	0.943016	0.0995556	0.00825341	0.0075965	0.0194805	1316	77
HLA_B_37:01	0.99992	MHCincluded	1	CaseDef2	-1.55416	0.944578	0.0998977	0.00825341	0.0075965	0.0194805	1316	77
HLA_C_03:03	0.95866	MHCincluded	10	CaseDef3	0.124266	0.0755938	0.100203	0.129674	0.133616	0.12271	2460	1393
HLA_B_48:01	0.95048	MHCexcluded	10	CaseDef1	0.822376	0.500347	0.100257	0.0272924	0.0277165	0.00649351	3776	77
HLA_B_07:02	1	MHCincluded	5	CaseDef1	0.991273	0.603278	0.100353	0.0581979	0.0584578	0.0454545	3776	77
HLA_B_44:03	0.98284	MHCincluded	10	CaseDef3	0.299617	0.182931	0.101449	0.0699874	0.0741711	0.0625991	2460	1393
HLA_DQA1_01:03	0.98918	MHCexcluded	10	CaseDef2	-0.349013	0.213126	0.101507	0.209978	0.207067	0.25974	1316	77
HLA_DQA1_03:02	0.99357	MHCincluded	5	CaseDef2	0.395349	0.241462	0.101565	0.15898	0.161823	0.11039	1316	77
HLA_C_07:02	0.9886	MHCexcluded	2	CaseDef2	-0.405452	0.247975	0.102038	0.129297	0.126604	0.175325	1316	77
HLA_DPA1_02:01	0.94177	MHCincluded	10	CaseDef3	-0.133653	0.081835	0.102426	0.168523	0.163727	0.176993	2460	1393
HLA_DQB1_06:01	0.99269	MHCexcluded	5	CaseDef2	-0.342937	0.210094	0.102616	0.203674	0.200394	0.25974	1316	77
HLA_B_58:01	0.93665	MHCexcluded	10	CaseDef1	-1.50028	0.919789	0.102866	0.0101123	0.00992121	0.0194805	3776	77
HLA_DQB1_03:03	0.97992	MHCincluded	2	CaseDef1	0.36142	0.221745	0.103124	0.156833	0.15778	0.11039	3776	77
HLA_B_40:06	0.92791	MHCincluded	5	CaseDef1	-0.680367	0.417682	0.103332	0.0423628	0.0419024	0.0649416	3776	77
HLA_B_13:01	0.95746	MHCexcluded	5	CaseDef3	-0.391931	0.240976	0.103858	0.0104363	0.00862236	0.0136396	2460	1393
HLA_C_01:02	0.94051	MHCincluded	10	CaseDef2	0.471679	0.29047	0.104408	0.159533	0.163035	0.0996818	1316	77
HLA_B_48:01	0.95048	MHCincluded	1	CaseDef1	0.811679	0.499902	0.104445	0.0272924	0.0277165	0.00649351	3776	77
HLA_DQB1_06:01	0.99269	MHCexcluded	2	CaseDef2	-0.340065	0.209503	0.104547	0.203674	0.200394	0.25974	1316	77
HLA_B_48:01	0.95048	MHCexcluded	1	CaseDef1	0.811398	0.500062	0.104676	0.0272924	0.0277165	0.00649351	3776	77
HLA_B_37:01	0.99992	MHCexcluded	2	CaseDef2	-1.51982	0.937462	0.104973	0.00825341	0.0075965	0.0194805	1316	77
HLA_B_37:01	0.99992	MHCexcluded	5	CaseDef2	-1.5114	0.935942	0.106344	0.00825341	0.0075965	0.0194805	1316	77
HLA_B_52:01	0.98273	MHCincluded	5	CaseDef3	-0.232143	0.143949	0.106815	0.124059	0.120324	0.130656	2460	1393
HLA_B_48:01	0.95048	MHCincluded	2	CaseDef1	0.806812	0.500838	0.107196	0.0272924	0.0277165	0.00649351	3776	77
HLA_C_07:02	0.9886	MHCexcluded	5	CaseDef2	-0.398751	0.247885	0.1077	0.129297	0.126604	0.175325	1316	77
HLA_C_07:02	0.9886	MHCexcluded	10	CaseDef2	-0.402079	0.250277	0.108157	0.129297	0.126604	0.175325	1316	77
HLA_C_01:02	0.94051	MHCincluded	5	CaseDef1	0.390675	0.243911	0.109219	0.15597	0.157117	0.0996818	3776	77
HLA_B_58:01	0.93665	MHCexcluded	2	CaseDef1	-1.45515	0.912466	0.110769	0.0101123	0.00992121	0.0194805	3776	77
HLA_B_48:01	0.95048	MHCincluded	10	CaseDef1	0.804531	0.504975	0.111114	0.0272924	0.0277165	0.00649351	3776	77
HLA_C_07:02	0.9886	MHCincluded	2	CaseDef1	-0.382405	0.240179	0.111347	0.127377	0.126399	0.175325	3776	77
HLA_DQA1_03:03	0.96631	MHCincluded	2	CaseDef2	-0.37976	0.239511	0.112838	0.139879	0.137426	0.181818	1316	77
HLA_B_13:01	0.95746	MHCincluded	10	CaseDef3	-0.390827	0.247705	0.114614	0.0104363	0.00862236	0.0136396	2460	1393
HLA_DQB1_03:03	0.97992	MHCincluded	5	CaseDef2	0.3819	0.242194	0.114834	0.156957	0.159682	0.11039	1316	77
HLA_A_26:01	0.71501	MHCexcluded	10	CaseDef2	0.508257	0.323433	0.11608	0.0718999	0.0733465	0.0471753	1316	77
HLA_DPA1_02:01	0.94177	MHCexcluded	1	CaseDef3	-0.103528	0.0661508	0.117577	0.168523	0.163727	0.176993	2460	1393
HLA_DQA1_03:03	0.96631	MHCincluded	1	CaseDef2	-0.372372	0.239114	0.119399	0.139879	0.137426	0.181818	1316	77
HLA_DQA1_03:03	0.96631	MHCexcluded	1	CaseDef2	-0.372086	0.239028	0.11955	0.139879	0.137426	0.181818	1316	77
HLA_B_48:01	0.95048	MHCincluded	5	CaseDef1	0.797214	0.512428	0.119766	0.0272924	0.0277165	0.00649351	3776	77
HLA_DPA1_02:01	0.94177	MHCincluded	1	CaseDef3	-0.102642	0.0661517	0.120753	0.168523	0.163727	0.176993	2460	1393
HLA_B_58:01	0.93665	MHCexcluded	5	CaseDef1	-1.40282	0.904251	0.120815	0.0101123	0.00992121	0.0194805	3776	77
HLA_C_03:02	1	MHCexcluded	2	CaseDef1	-1.39102	0.90145	0.122809	0.0104426	0.0102583	0.0194805	3776	77
HLA_C_12:02	0.99136	MHCincluded	5	CaseDef3	-0.220943	0.143239	0.122955	0.124724	0.121138	0.131057	2460	1393
HLA_B_58:01	0.93665	MHCincluded	1	CaseDef1	-1.39838	0.908256	0.12365	0.0101123	0.00992121	0.0194805	3776	77
HLA_DQA1_01:03	0.98918	MHCexcluded	1	CaseDef2	-0.320456	0.208174	0.123715	0.209978	0.207067	0.25974	1316	77
HLA_DQA1_01:03	0.98918	MHCincluded	1	CaseDef2	-0.319545	0.208087	0.124629	0.209978	0.207067	0.25974	1316	77
HLA_B_51:01	0.95963	MHCincluded	10	CaseDef1	0.448511	0.293633	0.126648	0.0902184	0.0908663	0.0584481	3776	77
HLA_B_48:01	0.95048	MHCexcluded	10	CaseDef2	0.82014	0.541608	0.129958	0.0244652	0.0255167	0.00649351	1316	77
HLA_DPB1_14:01	0.79524	MHCincluded	1	CaseDef2	1.1194	0.740452	0.130589	0.0145097	0.0153587	0	1316	77
HLA_DQA1_03:03	0.96631	MHCexcluded	10	CaseDef2	-0.366563	0.242471	0.13059	0.139879	0.137426	0.181818	1316	77
HLA_DPB1_14:01	0.79524	MHCexcluded	1	CaseDef2	1.11886	0.740501	0.130801	0.0145097	0.0153587	0	1316	77
HLA_C_07:02	0.9886	MHCincluded	2	CaseDef2	-0.372405	0.24656	0.130941	0.129297	0.126604	0.175325	1316	77
HLA_DPB1_14:01	0.79524	MHCincluded	2	CaseDef2	1.11842	0.744207	0.132881	0.0145097	0.0153587	0	1316	77
HLA_C_03:02	1	MHCexcluded	5	CaseDef1	-1.34106	0.893559	0.133406	0.0104426	0.0102583	0.0194805	3776	77
HLA_C_03:02	1	MHCexcluded	10	CaseDef1	-1.35107	0.900577	0.133555	0.0104426	0.0102583	0.0194805	3776	77
HLA_B_48:01	0.95048	MHCexcluded	2	CaseDef2	0.799496	0.533884	0.134261	0.0244652	0.0255167	0.00649351	1316	77
HLA_B_48:01	0.95048	MHCincluded	1	CaseDef2	0.795711	0.533196	0.135609	0.0244652	0.0255167	0.00649351	1316	77
HLA_B_48:01	0.95048	MHCexcluded	1	CaseDef2	0.794857	0.533532	0.136276	0.0244652	0.0255167	0.00649351	1316	77
HLA_DQA1_01:01	0.98112	MHCincluded	5	CaseDef2	0.935607	0.62887	0.136814	0.0563532	0.0569909	0.0454545	1316	77
HLA_DRB1_01:01	0.98126	MHCincluded	5	CaseDef2	0.935607	0.62887	0.136814	0.0563532	0.0569909	0.0454545	1316	77
HLA_B_58:01	0.93665	MHCexcluded	10	CaseDef2	-1.31473	0.884532	0.137186	0.0100215	0.00946809	0.0194805	1316	77
HLA_DPB1_14:01	0.79524	MHCexcluded	5	CaseDef2	1.12571	0.757721	0.137371	0.0145097	0.0153587	0	1316	77
HLA_C_01:02	0.94051	MHCincluded	10	CaseDef1	0.422872	0.284662	0.137406	0.15597	0.157117	0.0996818	3776	77
HLA_DPB1_14:01	0.79524	MHCexcluded	10	CaseDef2	1.12972	0.761927	0.138151	0.0145097	0.0153587	0	1316	77
HLA_DPB1_14:01	0.79524	MHCincluded	2	CaseDef1	1.03514	0.698173	0.138169	0.0139498	0.0142342	0	3776	77
HLA_DPB1_14:01	0.79524	MHCexcluded	2	CaseDef1	1.03495	0.698232	0.138274	0.0139498	0.0142342	0	3776	77
HLA_DPB1_14:01	0.79524	MHCexcluded	1	CaseDef1	1.03689	0.700236	0.138666	0.0139498	0.0142342	0	3776	77
HLA_DPB1_14:01	0.79524	MHCincluded	1	CaseDef1	1.03716	0.700552	0.138743	0.0139498	0.0142342	0	3776	77
HLA_B_15:01	0.84534	MHCexcluded	10	CaseDef1	0.457188	0.309027	0.139022	0.0750982	0.0757033	0.0454286	3776	77
HLA_DPB1_14:01	0.79524	MHCexcluded	5	CaseDef1	1.03193	0.697516	0.139023	0.0139498	0.0142342	0	3776	77
HLA_B_48:01	0.95048	MHCincluded	2	CaseDef2	0.789843	0.534073	0.139166	0.0244652	0.0255167	0.00649351	1316	77
HLA_C_03:02	1	MHCincluded	1	CaseDef1	-1.32414	0.896421	0.139638	0.0104426	0.0102583	0.0194805	3776	77
HLA_C_14:03	1	MHCincluded	10	CaseDef3	0.27062	0.183244	0.139722	0.0698168	0.0737817	0.0628148	2460	1393
HLA_DPB1_14:01	0.79524	MHCexcluded	10	CaseDef1	1.03678	0.702313	0.139879	0.0139498	0.0142342	0	3776	77
HLA_B_48:01	0.95048	MHCexcluded	5	CaseDef2	0.793007	0.538379	0.140764	0.0244652	0.0255167	0.00649351	1316	77
HLA_DPB1_14:01	0.79524	MHCexcluded	2	CaseDef2	1.12031	0.763574	0.142324	0.0145097	0.0153587	0	1316	77
HLA_B_07:02	1	MHCincluded	5	CaseDef2	0.935583	0.639467	0.143449	0.0561676	0.0567945	0.0454545	1316	77
HLA_DRB1_15:02	0.96178	MHCincluded	10	CaseDef3	-0.213432	0.145908	0.143526	0.119391	0.11687	0.123844	2460	1393
HLA_B_58:01	0.93665	MHCexcluded	1	CaseDef1	-1.28922	0.881649	0.143663	0.0101123	0.00992121	0.0194805	3776	77
HLA_B_58:01	0.93665	MHCexcluded	5	CaseDef2	-1.28767	0.881405	0.144035	0.0100215	0.00946809	0.0194805	1316	77
HLA_A_26:01	0.71501	MHCexcluded	5	CaseDef2	0.469469	0.321708	0.144483	0.0718999	0.0733465	0.0471753	1316	77
HLA_DQB1_04:01	0.88709	MHCincluded	5	CaseDef2	-0.396679	0.271857	0.144524	0.115384	0.113814	0.142214	1316	77
HLA_C_06:02	1	MHCincluded	2	CaseDef1	-1.28621	0.881821	0.14468	0.00973319	0.00953443	0.0194805	3776	77
HLA_DPB1_14:01	0.79524	MHCincluded	5	CaseDef1	1.03998	0.713018	0.144685	0.0139498	0.0142342	0	3776	77
HLA_B_15:01	0.84534	MHCincluded	10	CaseDef3	0.154715	0.106075	0.144691	0.0750982	0.0774484	0.070948	2460	1393
HLA_DRB1_13:02	0.99004	MHCincluded	5	CaseDef3	0.217219	0.14896	0.144776	0.0683865	0.0719512	0.0620912	2460	1393
HLA_DPB1_14:01	0.79524	MHCincluded	10	CaseDef1	1.02288	0.701822	0.14499	0.0139498	0.0142342	0	3776	77
HLA_DQA1_01:03	0.98918	MHCexcluded	5	CaseDef2	-0.304328	0.208838	0.145049	0.209978	0.207067	0.25974	1316	77
HLA_A_11:01	0.97479	MHCincluded	10	CaseDef1	-0.526346	0.361374	0.14525	0.084275	0.084007	0.0974156	3776	77
HLA_A_26:01	0.71501	MHCincluded	10	CaseDef2	0.486687	0.334259	0.145388	0.0718999	0.0733465	0.0471753	1316	77
HLA_DQA1_03:03	0.96631	MHCexcluded	5	CaseDef1	-0.339299	0.233509	0.14621	0.141428	0.140604	0.181818	3776	77
HLA_B_58:01	0.93665	MHCexcluded	2	CaseDef2	-1.27193	0.877121	0.147025	0.0100215	0.00946809	0.0194805	1316	77
HLA_DQA1_01:03	0.98918	MHCexcluded	2	CaseDef2	-0.301013	0.208148	0.148135	0.209978	0.207067	0.25974	1316	77
HLA_DQA1_03:03	0.96631	MHCexcluded	2	CaseDef1	-0.33761	0.23346	0.148145	0.141428	0.140604	0.181818	3776	77
HLA_DPB1_14:01	0.79524	MHCincluded	5	CaseDef2	1.11904	0.774571	0.148534	0.0145097	0.0153587	0	1316	77
HLA_DRB1_12:01	0.8762	MHCincluded	10	CaseDef3	-0.181975	0.126246	0.149464	0.0401989	0.0379785	0.0441202	2460	1393
HLA_DPB1_14:01	0.79524	MHCincluded	10	CaseDef2	1.11827	0.775957	0.149544	0.0145097	0.0153587	0	1316	77
HLA_B_52:01	0.98273	MHCexcluded	1	CaseDef3	-0.10901	0.075757	0.150168	0.124059	0.120324	0.130656	2460	1393
HLA_B_48:01	0.95048	MHCincluded	10	CaseDef2	0.782246	0.545197	0.151345	0.0244652	0.0255167	0.00649351	1316	77
HLA_B_15:01	0.84534	MHCexcluded	5	CaseDef1	0.441006	0.307466	0.151479	0.0750982	0.0757033	0.0454286	3776	77
HLA_B_51:01	0.95963	MHCexcluded	10	CaseDef1	0.415342	0.290202	0.152368	0.0902184	0.0908663	0.0584481	3776	77
HLA_DPA1_02:01	0.94177	MHCexcluded	5	CaseDef3	-0.0948545	0.0662929	0.152476	0.168523	0.163727	0.176993	2460	1393
HLA_A_26:01	0.71501	MHCexcluded	2	CaseDef2	0.461454	0.322686	0.152706	0.0718999	0.0733465	0.0471753	1316	77
HLA_B_15:01	0.84534	MHCexcluded	2	CaseDef1	0.438713	0.307262	0.153346	0.0750982	0.0757033	0.0454286	3776	77
HLA_DPA1_02:01	0.94177	MHCexcluded	2	CaseDef3	-0.0945874	0.0662482	0.153357	0.168523	0.163727	0.176993	2460	1393
HLA_DRB1_12:01	0.8762	MHCexcluded	10	CaseDef3	-0.178747	0.125426	0.154124	0.0401989	0.0379785	0.0441202	2460	1393
HLA_DQA1_03:03	0.96631	MHCexcluded	10	CaseDef1	-0.334453	0.234805	0.154335	0.141428	0.140604	0.181818	3776	77
HLA_DRB1_12:01	0.8762	MHCincluded	5	CaseDef3	-0.178153	0.125336	0.155201	0.0401989	0.0379785	0.0441202	2460	1393
HLA_B_44:03	0.98284	MHCexcluded	10	CaseDef3	0.133318	0.094008	0.156145	0.0699874	0.0741711	0.0625991	2460	1393
HLA_B_51:01	0.95963	MHCexcluded	5	CaseDef1	0.413021	0.291505	0.156525	0.0902184	0.0908663	0.0584481	3776	77
HLA_B_52:01	0.98273	MHCincluded	1	CaseDef3	-0.107103	0.075789	0.157605	0.124059	0.120324	0.130656	2460	1393
HLA_A_33:03	0.99213	MHCincluded	2	CaseDef2	-0.631824	0.44715	0.157655	0.0739225	0.0736884	0.0779221	1316	77
HLA_DPA1_02:01	0.94177	MHCexcluded	10	CaseDef3	-0.0935935	0.0663357	0.158272	0.168523	0.163727	0.176993	2460	1393
HLA_B_58:01	0.93665	MHCincluded	5	CaseDef3	-0.456263	0.3235	0.158423	0.0101123	0.0101636	0.0100215	2460	1393
HLA_B_51:01	0.95963	MHCexcluded	1	CaseDef1	0.410608	0.291325	0.158702	0.0902184	0.0908663	0.0584481	3776	77
HLA_B_51:01	0.95963	MHCincluded	1	CaseDef1	0.410527	0.291293	0.158739	0.0902184	0.0908663	0.0584481	3776	77
HLA_B_15:01	0.84534	MHCincluded	1	CaseDef1	0.432921	0.307676	0.159407	0.0750982	0.0757033	0.0454286	3776	77
HLA_DPB1_09:01	0.96398	MHCincluded	2	CaseDef1	-0.399933	0.284253	0.159439	0.111877	0.110716	0.168812	3776	77
HLA_B_15:01	0.84534	MHCexcluded	1	CaseDef1	0.432841	0.30772	0.159543	0.0750982	0.0757033	0.0454286	3776	77
HLA_B_40:02	0.91987	MHCincluded	1	CaseDef1	0.452943	0.322106	0.159667	0.0667457	0.0673124	0.0389545	3776	77
HLA_B_40:02	0.91987	MHCexcluded	1	CaseDef1	0.452346	0.32208	0.160184	0.0667457	0.0673124	0.0389545	3776	77
HLA_B_44:03	0.98284	MHCexcluded	2	CaseDef3	0.131769	0.0938506	0.16031	0.0699874	0.0741711	0.0625991	2460	1393
HLA_DPA1_02:01	0.94177	MHCincluded	5	CaseDef3	-0.113686	0.0810075	0.160496	0.168523	0.163727	0.176993	2460	1393
HLA_C_03:02	1	MHCexcluded	1	CaseDef1	-1.21805	0.869455	0.161232	0.0104426	0.0102583	0.0194805	3776	77
HLA_B_15:01	0.84534	MHCincluded	10	CaseDef1	0.50358	0.359559	0.161349	0.0750982	0.0757033	0.0454286	3776	77
HLA_B_48:01	0.95048	MHCincluded	5	CaseDef2	0.77294	0.552041	0.161469	0.0244652	0.0255167	0.00649351	1316	77
HLA_B_51:01	0.95963	MHCexcluded	2	CaseDef1	0.408019	0.291625	0.161776	0.0902184	0.0908663	0.0584481	3776	77
HLA_C_12:02	0.99136	MHCexcluded	1	CaseDef3	-0.105753	0.0756465	0.162115	0.124724	0.121138	0.131057	2460	1393
HLA_B_40:02	0.91987	MHCexcluded	10	CaseDef1	0.448593	0.321252	0.162597	0.0667457	0.0673124	0.0389545	3776	77
HLA_B_15:01	0.84534	MHCexcluded	10	CaseDef2	0.454555	0.325963	0.163168	0.070948	0.0724411	0.0454286	1316	77
HLA_C_03:02	1	MHCexcluded	10	CaseDef2	-1.20728	0.867421	0.16398	0.0105782	0.0100574	0.0194805	1316	77
HLA_DRB1_12:01	0.8762	MHCexcluded	5	CaseDef3	-0.174089	0.125234	0.164496	0.0401989	0.0379785	0.0441202	2460	1393
HLA_A_33:03	0.99213	MHCincluded	10	CaseDef3	0.232201	0.167258	0.165051	0.0823894	0.0871839	0.0739225	2460	1393
HLA_B_15:01	0.84534	MHCincluded	2	CaseDef1	0.428246	0.308516	0.165111	0.0750982	0.0757033	0.0454286	3776	77
HLA_DRB1_12:01	0.8762	MHCincluded	2	CaseDef3	-0.173453	0.125017	0.165309	0.0401989	0.0379785	0.0441202	2460	1393
HLA_B_51:01	0.95963	MHCexcluded	1	CaseDef2	0.413056	0.29781	0.165448	0.0903227	0.0921877	0.0584481	1316	77
HLA_B_51:01	0.95963	MHCincluded	1	CaseDef2	0.412895	0.297851	0.165671	0.0903227	0.0921877	0.0584481	1316	77
HLA_DRB1_01:01	0.98126	MHCincluded	2	CaseDef3	0.143827	0.103806	0.165889	0.0606016	0.0630073	0.0563532	2460	1393
HLA_DRB1_12:01	0.8762	MHCincluded	1	CaseDef3	-0.173119	0.125016	0.166122	0.0401989	0.0379785	0.0441202	2460	1393
HLA_A_11:01	0.97479	MHCincluded	5	CaseDef3	-0.123539	0.0892436	0.16627	0.084275	0.0819254	0.0884243	2460	1393
HLA_DRB1_12:01	0.8762	MHCexcluded	1	CaseDef3	-0.172897	0.125005	0.166629	0.0401989	0.0379785	0.0441202	2460	1393
HLA_B_40:02	0.91987	MHCincluded	2	CaseDef1	0.444883	0.322995	0.168399	0.0667457	0.0673124	0.0389545	3776	77
HLA_A_11:01	0.97479	MHCexcluded	10	CaseDef3	-0.120828	0.0877271	0.168415	0.084275	0.0819254	0.0884243	2460	1393
HLA_A_11:01	0.97479	MHCexcluded	5	CaseDef3	-0.120714	0.0876979	0.168676	0.084275	0.0819254	0.0884243	2460	1393
HLA_DRB1_12:02	1	MHCincluded	5	CaseDef3	-0.266182	0.193455	0.168842	0.0164783	0.0150372	0.0190233	2460	1393
HLA_B_13:01	0.95746	MHCincluded	5	CaseDef2	-1.20106	0.874141	0.169446	0.0136396	0.0132979	0.0194805	1316	77
HLA_DPB1_03:01	0.86619	MHCincluded	2	CaseDef3	-0.160734	0.117011	0.169546	0.0461897	0.0438404	0.0503385	2460	1393
HLA_DQA1_03:02	0.99357	MHCincluded	5	CaseDef1	0.323604	0.235693	0.169756	0.159963	0.160974	0.11039	3776	77
HLA_DPB1_03:01	0.86619	MHCincluded	5	CaseDef3	-0.161135	0.117388	0.169856	0.0461897	0.0438404	0.0503385	2460	1393
HLA_B_44:03	0.98284	MHCexcluded	5	CaseDef3	0.128946	0.0939543	0.169927	0.0699874	0.0741711	0.0625991	2460	1393
HLA_B_40:02	0.91987	MHCexcluded	5	CaseDef1	0.44296	0.322813	0.170005	0.0667457	0.0673124	0.0389545	3776	77
HLA_C_12:02	0.99136	MHCincluded	1	CaseDef3	-0.103828	0.0756729	0.170043	0.124724	0.121138	0.131057	2460	1393
HLA_DRB1_12:01	0.8762	MHCexcluded	2	CaseDef3	-0.171566	0.125107	0.170264	0.0401989	0.0379785	0.0441202	2460	1393
HLA_DPB1_03:01	0.86619	MHCexcluded	1	CaseDef3	-0.160454	0.117009	0.170282	0.0461897	0.0438404	0.0503385	2460	1393
HLA_B_40:02	0.91987	MHCexcluded	2	CaseDef1	0.443788	0.323745	0.17044	0.0667457	0.0673124	0.0389545	3776	77
HLA_B_15:11	0.75545	MHCexcluded	1	CaseDef3	0.324693	0.237103	0.170868	0.010936	0.0120287	0.00900646	2460	1393
HLA_B_15:11	0.75545	MHCincluded	1	CaseDef3	0.324527	0.237095	0.171073	0.010936	0.0120287	0.00900646	2460	1393
HLA_B_51:01	0.95963	MHCexcluded	5	CaseDef2	0.408552	0.29849	0.171084	0.0903227	0.0921877	0.0584481	1316	77
HLA_DPB1_03:01	0.86619	MHCincluded	1	CaseDef3	-0.160038	0.117004	0.171377	0.0461897	0.0438404	0.0503385	2460	1393
HLA_A_26:01	0.71501	MHCincluded	1	CaseDef2	0.443984	0.324921	0.171802	0.0718999	0.0733465	0.0471753	1316	77
HLA_A_26:01	0.71501	MHCexcluded	1	CaseDef2	0.443731	0.324841	0.171941	0.0718999	0.0733465	0.0471753	1316	77
HLA_DQB1_06:01	0.99269	MHCincluded	10	CaseDef1	-0.424406	0.311361	0.172862	0.19923	0.197996	0.25974	3776	77
HLA_B_51:01	0.95963	MHCexcluded	2	CaseDef2	0.405513	0.298175	0.173835	0.0903227	0.0921877	0.0584481	1316	77
HLA_B_51:01	0.95963	MHCincluded	2	CaseDef1	0.398043	0.293049	0.174373	0.0902184	0.0908663	0.0584481	3776	77
HLA_A_11:01	0.97479	MHCexcluded	2	CaseDef3	-0.118917	0.0876476	0.174857	0.084275	0.0819254	0.0884243	2460	1393
HLA_DPB1_03:01	0.86619	MHCexcluded	2	CaseDef3	-0.158838	0.117074	0.174868	0.0461897	0.0438404	0.0503385	2460	1393
HLA_B_52:01	0.98273	MHCexcluded	5	CaseDef3	-0.102873	0.0758906	0.175246	0.124059	0.120324	0.130656	2460	1393
HLA_C_06:02	1	MHCincluded	5	CaseDef1	-1.16663	0.861563	0.175711	0.00973319	0.00953443	0.0194805	3776	77
HLA_B_13:01	0.95746	MHCincluded	2	CaseDef1	-1.1515	0.855909	0.178511	0.0104363	0.0102519	0.0194805	3776	77
HLA_B_40:02	0.91987	MHCincluded	1	CaseDef2	0.454974	0.338806	0.179313	0.0637807	0.0652333	0.0389545	1316	77
HLA_B_40:02	0.91987	MHCexcluded	1	CaseDef2	0.454567	0.338722	0.179595	0.0637807	0.0652333	0.0389545	1316	77
HLA_B_40:02	0.91987	MHCexcluded	2	CaseDef2	0.452958	0.337681	0.179797	0.0637807	0.0652333	0.0389545	1316	77
HLA_A_26:01	0.71501	MHCexcluded	10	CaseDef1	0.42871	0.31966	0.179875	0.0712123	0.0717025	0.0471753	3776	77
HLA_DPB1_03:01	0.86619	MHCexcluded	10	CaseDef3	-0.157181	0.117238	0.180017	0.0461897	0.0438404	0.0503385	2460	1393
HLA_B_40:02	0.91987	MHCexcluded	10	CaseDef2	0.455706	0.340161	0.180351	0.0637807	0.0652333	0.0389545	1316	77
HLA_DQA1_01:01	0.98112	MHCincluded	2	CaseDef3	0.139149	0.103918	0.180564	0.0604748	0.0628087	0.0563532	2460	1393
HLA_B_15:11	0.75545	MHCincluded	2	CaseDef3	0.317573	0.237296	0.180799	0.010936	0.0120287	0.00900646	2460	1393
HLA_B_40:02	0.91987	MHCexcluded	5	CaseDef2	0.450569	0.33672	0.18086	0.0637807	0.0652333	0.0389545	1316	77
HLA_B_58:01	0.93665	MHCincluded	1	CaseDef2	-1.14885	0.858686	0.180922	0.0100215	0.00946809	0.0194805	1316	77
HLA_DQA1_03:03	0.96631	MHCincluded	2	CaseDef1	-0.308398	0.231494	0.182793	0.141428	0.140604	0.181818	3776	77
HLA_C_03:02	1	MHCexcluded	5	CaseDef2	-1.13943	0.855423	0.18286	0.0105782	0.0100574	0.0194805	1316	77
HLA_A_26:01	0.71501	MHCincluded	2	CaseDef2	0.432754	0.325522	0.183711	0.0718999	0.0733465	0.0471753	1316	77
HLA_DRB1_14:54	0.84828	MHCincluded	1	CaseDef2	0.561324	0.42239	0.183874	0.0408855	0.0421379	0.0194805	1316	77
HLA_B_52:01	0.98273	MHCexcluded	10	CaseDef3	-0.100909	0.0759499	0.183973	0.124059	0.120324	0.130656	2460	1393
HLA_DRB1_04:05	0.94771	MHCincluded	5	CaseDef2	-0.358356	0.269735	0.183997	0.116776	0.115384	0.140571	1316	77
HLA_C_14:03	1	MHCexcluded	10	CaseDef3	0.12481	0.094044	0.184462	0.0698168	0.0737817	0.0628148	2460	1393
HLA_DRB1_14:54	0.84828	MHCexcluded	1	CaseDef2	0.560699	0.422995	0.18499	0.0408855	0.0421379	0.0194805	1316	77
HLA_B_52:01	0.98273	MHCexcluded	2	CaseDef3	-0.100482	0.0758109	0.185031	0.124059	0.120324	0.130656	2460	1393
HLA_DRB1_14:54	0.84828	MHCincluded	2	CaseDef2	0.559697	0.422778	0.185551	0.0408855	0.0421379	0.0194805	1316	77
HLA_C_08:01	0.91998	MHCincluded	5	CaseDef3	-0.126787	0.0957995	0.185683	0.0718361	0.0690177	0.0768134	2460	1393
HLA_DRB1_13:02	0.99004	MHCincluded	5	CaseDef1	0.678018	0.512378	0.185744	0.0683865	0.0687217	0.0519481	3776	77
HLA_C_03:02	1	MHCexcluded	2	CaseDef2	-1.12732	0.852006	0.185789	0.0105782	0.0100574	0.0194805	1316	77
HLA_DPB1_03:01	0.86619	MHCexcluded	5	CaseDef3	-0.154888	0.117103	0.185948	0.0461897	0.0438404	0.0503385	2460	1393
HLA_B_51:01	0.95963	MHCincluded	10	CaseDef2	0.404015	0.305689	0.186283	0.0903227	0.0921877	0.0584481	1316	77
HLA_C_14:03	1	MHCexcluded	2	CaseDef3	0.124046	0.093892	0.18645	0.0698168	0.0737817	0.0628148	2460	1393
HLA_B_40:02	0.91987	MHCincluded	10	CaseDef1	0.447509	0.339202	0.187069	0.0667457	0.0673124	0.0389545	3776	77
HLA_C_14:02	0.99152	MHCincluded	10	CaseDef1	0.431077	0.326882	0.187251	0.0692664	0.069752	0.0454545	3776	77
HLA_C_12:02	0.99136	MHCexcluded	5	CaseDef3	-0.0998658	0.0757705	0.187502	0.124724	0.121138	0.131057	2460	1393
HLA_B_40:02	0.91987	MHCincluded	2	CaseDef2	0.446582	0.339583	0.18848	0.0637807	0.0652333	0.0389545	1316	77
HLA_B_15:11	0.75545	MHCincluded	5	CaseDef3	0.313306	0.238256	0.188511	0.010936	0.0120287	0.00900646	2460	1393
HLA_DPB1_03:01	0.86619	MHCincluded	10	CaseDef3	-0.154528	0.117589	0.188801	0.0461897	0.0438404	0.0503385	2460	1393
HLA_C_08:01	0.91998	MHCexcluded	1	CaseDef3	-0.12418	0.0945869	0.189227	0.0718361	0.0690177	0.0768134	2460	1393
HLA_DQA1_03:03	0.96631	MHCexcluded	1	CaseDef1	-0.303555	0.231313	0.189414	0.141428	0.140604	0.181818	3776	77
HLA_DRB1_14:54	0.84828	MHCexcluded	5	CaseDef2	0.560908	0.427542	0.189542	0.0408855	0.0421379	0.0194805	1316	77
HLA_DRB1_14:54	0.84828	MHCexcluded	10	CaseDef2	0.57196	0.435967	0.189543	0.0408855	0.0421379	0.0194805	1316	77
HLA_DQA1_03:03	0.96631	MHCincluded	1	CaseDef1	-0.303374	0.231378	0.189802	0.141428	0.140604	0.181818	3776	77
HLA_B_15:11	0.75545	MHCexcluded	2	CaseDef3	0.311177	0.237678	0.190454	0.010936	0.0120287	0.00900646	2460	1393
HLA_C_08:01	0.91998	MHCincluded	2	CaseDef3	-0.123782	0.0945702	0.190571	0.0718361	0.0690177	0.0768134	2460	1393
HLA_C_14:03	1	MHCincluded	5	CaseDef2	0.652124	0.498541	0.190851	0.0628148	0.0638305	0.0454545	1316	77
HLA_C_08:01	0.91998	MHCincluded	10	CaseDef3	-0.127214	0.0973224	0.191165	0.0718361	0.0690177	0.0768134	2460	1393
HLA_A_33:03	0.99213	MHCexcluded	10	CaseDef3	0.114814	0.0878545	0.19126	0.0823894	0.0871839	0.0739225	2460	1393
HLA_B_51:01	0.95963	MHCincluded	2	CaseDef2	0.394166	0.301632	0.191288	0.0903227	0.0921877	0.0584481	1316	77
HLA_C_08:01	0.91998	MHCincluded	1	CaseDef3	-0.12359	0.0945769	0.191293	0.0718361	0.0690177	0.0768134	2460	1393
HLA_A_26:01	0.71501	MHCincluded	10	CaseDef1	0.433145	0.331693	0.1916	0.0712123	0.0717025	0.0471753	3776	77
HLA_DRB1_12:02	1	MHCexcluded	2	CaseDef3	-0.250336	0.191844	0.191929	0.0164783	0.0150372	0.0190233	2460	1393
HLA_DRB1_14:54	0.84828	MHCexcluded	2	CaseDef2	0.556352	0.426569	0.192148	0.0408855	0.0421379	0.0194805	1316	77
HLA_B_44:03	0.98284	MHCincluded	5	CaseDef2	0.649335	0.499189	0.193334	0.0625991	0.0636022	0.0454545	1316	77
HLA_DRB1_14:54	0.84828	MHCincluded	10	CaseDef1	0.54696	0.421164	0.194052	0.0400192	0.040438	0.0194805	3776	77
HLA_A_11:01	0.97479	MHCincluded	2	CaseDef3	-0.113642	0.0875242	0.194146	0.084275	0.0819254	0.0884243	2460	1393
HLA_A_26:01	0.71501	MHCexcluded	5	CaseDef1	0.415542	0.32015	0.1943	0.0712123	0.0717025	0.0471753	3776	77
HLA_DQB1_06:04	0.94525	MHCincluded	5	CaseDef2	0.646207	0.498156	0.194563	0.0552764	0.056231	0.038961	1316	77
HLA_B_44:03	0.98284	MHCexcluded	1	CaseDef3	0.121423	0.0937845	0.195423	0.0699874	0.0741711	0.0625991	2460	1393
HLA_B_58:01	0.93665	MHCexcluded	1	CaseDef2	-1.08917	0.84236	0.196011	0.0100215	0.00946809	0.0194805	1316	77
HLA_C_12:02	0.99136	MHCexcluded	2	CaseDef3	-0.0978549	0.0756959	0.196102	0.124724	0.121138	0.131057	2460	1393
HLA_C_12:02	0.99136	MHCexcluded	10	CaseDef3	-0.0980087	0.0758321	0.196204	0.124724	0.121138	0.131057	2460	1393
HLA_B_54:01	0.9253	MHCincluded	2	CaseDef1	0.406623	0.314631	0.196226	0.0726337	0.0731878	0.045461	3776	77
HLA_DPB1_09:01	0.96398	MHCincluded	2	CaseDef2	-0.371207	0.28815	0.197662	0.116285	0.113212	0.168812	1316	77
HLA_DQB1_04:01	0.88709	MHCincluded	10	CaseDef2	-0.392102	0.30452	0.197883	0.115384	0.113814	0.142214	1316	77
HLA_C_14:03	1	MHCexcluded	5	CaseDef3	0.120936	0.0939951	0.198227	0.0698168	0.0737817	0.0628148	2460	1393
HLA_DQB1_04:01	0.88709	MHCincluded	5	CaseDef1	-0.338988	0.263549	0.198358	0.119026	0.118553	0.142214	3776	77
HLA_C_07:04	0.97428	MHCexcluded	1	CaseDef1	1.05017	0.816946	0.198624	0.0098836	0.0100851	0	3776	77
HLA_C_07:04	0.97428	MHCincluded	1	CaseDef1	1.04997	0.817735	0.199144	0.0098836	0.0100851	0	3776	77
HLA_DQB1_03:03	0.97992	MHCincluded	5	CaseDef1	0.30476	0.237357	0.199151	0.156833	0.15778	0.11039	3776	77
HLA_DPB1_04:02	0.95719	MHCincluded	10	CaseDef3	-0.135018	0.105162	0.199174	0.0915703	0.0897541	0.0947778	2460	1393
HLA_B_15:11	0.75545	MHCincluded	10	CaseDef3	0.306542	0.239045	0.199716	0.010936	0.0120287	0.00900646	2460	1393
HLA_B_13:01	0.95746	MHCexcluded	2	CaseDef1	-1.07867	0.842308	0.200329	0.0104363	0.0102519	0.0194805	3776	77
HLA_A_11:01	0.97479	MHCincluded	1	CaseDef3	-0.112005	0.0875005	0.200528	0.084275	0.0819254	0.0884243	2460	1393
HLA_A_33:03	0.99213	MHCexcluded	2	CaseDef3	0.11223	0.0877523	0.200919	0.0823894	0.0871839	0.0739225	2460	1393
HLA_DQB1_06:01	0.99269	MHCincluded	2	CaseDef1	-0.285116	0.223196	0.201453	0.19923	0.197996	0.25974	3776	77
HLA_B_37:01	0.99992	MHCexcluded	10	CaseDef2	-1.11247	0.871185	0.201618	0.00825341	0.0075965	0.0194805	1316	77
HLA_C_06:02	1	MHCincluded	1	CaseDef1	-1.07264	0.840909	0.202107	0.00973319	0.00953443	0.0194805	3776	77
HLA_DRB1_14:54	0.84828	MHCincluded	10	CaseDef2	0.558294	0.43807	0.202508	0.0408855	0.0421379	0.0194805	1316	77
HLA_A_26:01	0.71501	MHCexcluded	2	CaseDef1	0.408815	0.32093	0.202719	0.0712123	0.0717025	0.0471753	3776	77
HLA_B_51:01	0.95963	MHCexcluded	10	CaseDef2	0.38442	0.302163	0.203292	0.0903227	0.0921877	0.0584481	1316	77
HLA_A_11:01	0.97479	MHCexcluded	1	CaseDef3	-0.111202	0.087446	0.203493	0.084275	0.0819254	0.0884243	2460	1393
HLA_B_13:01	0.95746	MHCincluded	1	CaseDef1	-1.06552	0.839725	0.204478	0.0104363	0.0102519	0.0194805	3776	77
HLA_B_44:03	0.98284	MHCincluded	1	CaseDef3	0.119018	0.0938015	0.204502	0.0699874	0.0741711	0.0625991	2460	1393
HLA_B_54:01	0.9253	MHCincluded	1	CaseDef1	0.40084	0.316051	0.2047	0.0726337	0.0731878	0.045461	3776	77
HLA_C_07:04	0.97428	MHCexcluded	2	CaseDef1	1.0506	0.828976	0.205029	0.0098836	0.0100851	0	3776	77
HLA_B_54:01	0.9253	MHCexcluded	1	CaseDef1	0.400253	0.316177	0.205544	0.0726337	0.0731878	0.045461	3776	77
HLA_C_06:02	1	MHCexcluded	1	CaseDef1	-1.0606	0.837918	0.205601	0.00973319	0.00953443	0.0194805	3776	77
HLA_B_40:02	0.91987	MHCincluded	10	CaseDef2	0.449059	0.354886	0.205742	0.0637807	0.0652333	0.0389545	1316	77
HLA_A_33:03	0.99213	MHCexcluded	5	CaseDef3	0.110961	0.0877879	0.206242	0.0823894	0.0871839	0.0739225	2460	1393
HLA_C_07:04	0.97428	MHCincluded	10	CaseDef1	1.05769	0.837147	0.206429	0.0098836	0.0100851	0	3776	77
HLA_B_15:11	0.75545	MHCexcluded	5	CaseDef3	0.300917	0.238324	0.206719	0.010936	0.0120287	0.00900646	2460	1393
HLA_B_13:01	0.95746	MHCexcluded	1	CaseDef1	-1.05831	0.838246	0.20676	0.0104363	0.0102519	0.0194805	3776	77
HLA_DQB1_04:01	0.88709	MHCincluded	10	CaseDef1	-0.373537	0.296298	0.207424	0.119026	0.118553	0.142214	3776	77
HLA_B_15:01	0.84534	MHCexcluded	2	CaseDef2	0.411216	0.326672	0.208101	0.070948	0.0724411	0.0454286	1316	77
HLA_A_33:03	0.99213	MHCincluded	2	CaseDef1	-0.536815	0.427034	0.208726	0.0823894	0.0824805	0.0779221	3776	77
HLA_DRB1_04:01	0.83947	MHCincluded	10	CaseDef1	1.0626	0.84664	0.20945	0.00859408	0.00876933	0	3776	77
HLA_A_26:01	0.71501	MHCincluded	1	CaseDef1	0.402859	0.321048	0.209542	0.0712123	0.0717025	0.0471753	3776	77
HLA_DRB1_14:54	0.84828	MHCexcluded	5	CaseDef1	0.527781	0.420626	0.209568	0.0400192	0.040438	0.0194805	3776	77
HLA_C_07:04	0.97428	MHCexcluded	10	CaseDef1	1.05487	0.840889	0.209671	0.0098836	0.0100851	0	3776	77
HLA_C_06:02	1	MHCexcluded	5	CaseDef1	-1.04895	0.836242	0.209709	0.00973319	0.00953443	0.0194805	3776	77
HLA_C_07:04	0.97428	MHCexcluded	5	CaseDef1	1.05078	0.837776	0.20975	0.0098836	0.0100851	0	3776	77
HLA_A_26:01	0.71501	MHCexcluded	1	CaseDef1	0.402388	0.321028	0.210047	0.0712123	0.0717025	0.0471753	3776	77
HLA_C_07:04	0.97428	MHCincluded	2	CaseDef1	1.04688	0.835319	0.210107	0.0098836	0.0100851	0	3776	77
HLA_B_54:01	0.9253	MHCincluded	2	CaseDef2	0.406133	0.324186	0.210286	0.0721543	0.0737162	0.045461	1316	77
HLA_DRB1_14:54	0.84828	MHCincluded	1	CaseDef1	0.524513	0.418755	0.210368	0.0400192	0.040438	0.0194805	3776	77
HLA_DRB1_14:54	0.84828	MHCexcluded	1	CaseDef1	0.524463	0.418921	0.210592	0.0400192	0.040438	0.0194805	3776	77
HLA_B_15:11	0.75545	MHCexcluded	10	CaseDef3	0.298633	0.238615	0.210743	0.010936	0.0120287	0.00900646	2460	1393
HLA_B_54:01	0.9253	MHCincluded	1	CaseDef2	0.40583	0.324485	0.211048	0.0721543	0.0737162	0.045461	1316	77
HLA_B_13:01	0.95746	MHCexcluded	5	CaseDef1	-1.04385	0.835569	0.211567	0.0104363	0.0102519	0.0194805	3776	77
HLA_DRB1_01:01	0.98126	MHCincluded	10	CaseDef1	0.803429	0.643188	0.211615	0.0606016	0.0609105	0.0454545	3776	77
HLA_B_51:01	0.95963	MHCincluded	5	CaseDef1	0.374448	0.299818	0.211695	0.0902184	0.0908663	0.0584481	3776	77
HLA_B_54:01	0.9253	MHCexcluded	1	CaseDef2	0.405039	0.324735	0.212292	0.0721543	0.0737162	0.045461	1316	77
HLA_B_15:01	0.84534	MHCexcluded	5	CaseDef2	0.407709	0.326926	0.212361	0.070948	0.0724411	0.0454286	1316	77
HLA_DQA1_01:01	0.98112	MHCincluded	10	CaseDef1	0.802616	0.643937	0.21261	0.0604748	0.0607811	0.0454545	3776	77
HLA_DRB1_14:54	0.84828	MHCexcluded	2	CaseDef1	0.524075	0.420706	0.212874	0.0400192	0.040438	0.0194805	3776	77
HLA_B_40:06	0.92791	MHCincluded	2	CaseDef1	-0.488971	0.392631	0.212995	0.0423628	0.0419024	0.0649416	3776	77
HLA_DRB1_14:54	0.84828	MHCexcluded	10	CaseDef1	0.525538	0.422777	0.213845	0.0400192	0.040438	0.0194805	3776	77
HLA_C_08:01	0.91998	MHCexcluded	2	CaseDef3	-0.117585	0.0946288	0.214018	0.0718361	0.0690177	0.0768134	2460	1393
HLA_DQB1_06:04	0.94525	MHCexcluded	10	CaseDef3	0.124179	0.0999669	0.214161	0.0612463	0.0646268	0.0552764	2460	1393
HLA_B_44:03	0.98284	MHCexcluded	2	CaseDef1	0.386963	0.311795	0.214576	0.0699874	0.0704877	0.0454545	3776	77
HLA_C_06:02	1	MHCincluded	10	CaseDef1	-1.04241	0.839971	0.214603	0.00973319	0.00953443	0.0194805	3776	77
HLA_C_06:02	1	MHCexcluded	2	CaseDef1	-1.03261	0.833579	0.215432	0.00973319	0.00953443	0.0194805	3776	77
HLA_DRB1_14:54	0.84828	MHCincluded	2	CaseDef1	0.520099	0.420067	0.215667	0.0400192	0.040438	0.0194805	3776	77
HLA_C_14:03	1	MHCexcluded	2	CaseDef1	0.385535	0.311863	0.216371	0.0698168	0.0703136	0.0454545	3776	77
HLA_DRB1_01:01	0.98126	MHCexcluded	2	CaseDef3	0.126193	0.102118	0.216549	0.0606016	0.0630073	0.0563532	2460	1393
HLA_C_04:82	0.99997	MHCincluded	10	CaseDef3	0.418826	0.339584	0.217445	0.00511939	0.00592683	0.00369347	2460	1393
HLA_DQB1_06:04	0.94525	MHCexcluded	2	CaseDef3	0.123103	0.0998133	0.217452	0.0612463	0.0646268	0.0552764	2460	1393
HLA_C_07:04	0.97428	MHCincluded	5	CaseDef1	1.04726	0.849832	0.217833	0.0098836	0.0100851	0	3776	77
HLA_B_44:03	0.98284	MHCexcluded	5	CaseDef1	0.383759	0.312139	0.218904	0.0699874	0.0704877	0.0454545	3776	77
HLA_DRB1_01:01	0.98126	MHCexcluded	5	CaseDef3	0.125618	0.102207	0.219051	0.0606016	0.0630073	0.0563532	2460	1393
HLA_DRB1_12:02	1	MHCincluded	2	CaseDef3	-0.234168	0.190949	0.220072	0.0164783	0.0150372	0.0190233	2460	1393
HLA_C_06:02	1	MHCexcluded	10	CaseDef1	-1.01952	0.831394	0.220093	0.00973319	0.00953443	0.0194805	3776	77
HLA_A_11:01	0.97479	MHCincluded	10	CaseDef3	-0.125079	0.102112	0.220607	0.084275	0.0819254	0.0884243	2460	1393
HLA_A_02:01	0.92856	MHCexcluded	2	CaseDef1	0.313205	0.255836	0.220861	0.11591	0.116553	0.0844026	3776	77
HLA_DRB1_01:01	0.98126	MHCexcluded	10	CaseDef3	0.125101	0.102236	0.221085	0.0606016	0.0630073	0.0563532	2460	1393
HLA_DRB1_04:01	0.83947	MHCexcluded	2	CaseDef1	1.05271	0.86113	0.221527	0.00859408	0.00876933	0	3776	77
HLA_C_14:03	1	MHCexcluded	5	CaseDef1	0.38169	0.312307	0.221646	0.0698168	0.0703136	0.0454545	3776	77
HLA_DPA1_02:01	0.94177	MHCincluded	2	CaseDef3	-0.0865288	0.0708375	0.221892	0.168523	0.163727	0.176993	2460	1393
HLA_B_40:06	0.92791	MHCexcluded	2	CaseDef1	-0.476503	0.390417	0.222276	0.0423628	0.0419024	0.0649416	3776	77
HLA_A_33:03	0.99213	MHCexcluded	1	CaseDef3	0.106888	0.0876888	0.222864	0.0823894	0.0871839	0.0739225	2460	1393
HLA_C_03:02	1	MHCincluded	1	CaseDef2	-1.01736	0.835199	0.223185	0.0105782	0.0100574	0.0194805	1316	77
HLA_DPB1_02:01	0.8702	MHCincluded	10	CaseDef3	0.0710226	0.0583969	0.223907	0.247367	0.251191	0.240614	2460	1393
HLA_A_26:01	0.71501	MHCincluded	2	CaseDef1	0.390932	0.32191	0.224589	0.0712123	0.0717025	0.0471753	3776	77
HLA_DRB1_13:02	0.99004	MHCexcluded	10	CaseDef3	0.115906	0.0954759	0.224754	0.0683865	0.0719512	0.0620912	2460	1393
HLA_B_40:06	0.92791	MHCincluded	10	CaseDef1	-0.48639	0.400767	0.224882	0.0423628	0.0419024	0.0649416	3776	77
HLA_A_02:01	0.92856	MHCexcluded	5	CaseDef1	0.311158	0.256405	0.224924	0.11591	0.116553	0.0844026	3776	77
HLA_C_04:01	0.98627	MHCexcluded	10	CaseDef2	0.508587	0.419423	0.225288	0.0416339	0.0425502	0.025974	1316	77
HLA_B_15:01	0.84534	MHCexcluded	1	CaseDef2	0.397465	0.328028	0.225636	0.070948	0.0724411	0.0454286	1316	77
HLA_B_15:01	0.84534	MHCincluded	1	CaseDef2	0.396669	0.328081	0.226641	0.070948	0.0724411	0.0454286	1316	77
HLA_DRB1_12:02	1	MHCexcluded	10	CaseDef3	-0.232384	0.192246	0.226746	0.0164783	0.0150372	0.0190233	2460	1393
HLA_A_02:01	0.92856	MHCincluded	1	CaseDef1	0.308146	0.25497	0.226832	0.11591	0.116553	0.0844026	3776	77
HLA_C_14:03	1	MHCexcluded	1	CaseDef3	0.113321	0.0938223	0.227115	0.0698168	0.0737817	0.0628148	2460	1393
HLA_A_02:01	0.92856	MHCexcluded	1	CaseDef1	0.307605	0.25499	0.227686	0.11591	0.116553	0.0844026	3776	77
HLA_DQB1_06:04	0.94525	MHCexcluded	5	CaseDef3	0.1204	0.0999002	0.228126	0.0612463	0.0646268	0.0552764	2460	1393
HLA_DRB1_04:01	0.83947	MHCexcluded	5	CaseDef1	1.05434	0.87501	0.228223	0.00859408	0.00876933	0	3776	77
HLA_B_15:01	0.84534	MHCincluded	5	CaseDef1	0.391269	0.325699	0.229626	0.0750982	0.0757033	0.0454286	3776	77
HLA_B_40:06	0.92791	MHCexcluded	10	CaseDef1	-0.469713	0.391264	0.229944	0.0423628	0.0419024	0.0649416	3776	77
HLA_DRB1_04:01	0.83947	MHCincluded	2	CaseDef1	1.04623	0.872092	0.230263	0.00859408	0.00876933	0	3776	77
HLA_B_44:03	0.98284	MHCexcluded	1	CaseDef1	0.375547	0.313162	0.230446	0.0699874	0.0704877	0.0454545	3776	77
HLA_B_13:01	0.95746	MHCexcluded	10	CaseDef1	-0.989904	0.826278	0.230907	0.0104363	0.0102519	0.0194805	3776	77
HLA_B_51:01	0.95963	MHCincluded	5	CaseDef2	0.370162	0.309192	0.231232	0.0903227	0.0921877	0.0584481	1316	77
HLA_DPB1_09:01	0.96398	MHCincluded	10	CaseDef3	-0.140896	0.1177	0.231277	0.111877	0.10938	0.116285	2460	1393
HLA_DRB1_14:54	0.84828	MHCincluded	5	CaseDef2	0.52822	0.441624	0.231663	0.0408855	0.0421379	0.0194805	1316	77
HLA_DRB1_04:01	0.83947	MHCexcluded	1	CaseDef1	1.04869	0.877102	0.231842	0.00859408	0.00876933	0	3776	77
HLA_B_54:01	0.9253	MHCexcluded	2	CaseDef1	0.382091	0.319823	0.232206	0.0726337	0.0731878	0.045461	3776	77
HLA_DRB1_04:01	0.83947	MHCincluded	1	CaseDef1	1.04848	0.877665	0.232232	0.00859408	0.00876933	0	3776	77
HLA_B_40:06	0.92791	MHCexcluded	1	CaseDef1	-0.465887	0.389994	0.232244	0.0423628	0.0419024	0.0649416	3776	77
HLA_C_08:01	0.91998	MHCexcluded	5	CaseDef3	-0.113064	0.0946843	0.232433	0.0718361	0.0690177	0.0768134	2460	1393
HLA_B_15:01	0.84534	MHCincluded	2	CaseDef2	0.392628	0.328821	0.23246	0.070948	0.0724411	0.0454286	1316	77
HLA_DQA1_01:01	0.98112	MHCexcluded	2	CaseDef3	0.121918	0.102232	0.233041	0.0604748	0.0628087	0.0563532	2460	1393
HLA_B_40:06	0.92791	MHCincluded	1	CaseDef1	-0.464905	0.38987	0.233081	0.0423628	0.0419024	0.0649416	3776	77
HLA_C_14:03	1	MHCexcluded	1	CaseDef1	0.373326	0.313339	0.23348	0.0698168	0.0703136	0.0454545	3776	77
HLA_B_44:03	0.98284	MHCincluded	1	CaseDef1	0.373535	0.313623	0.233641	0.0699874	0.0704877	0.0454545	3776	77
HLA_C_04:82	0.99997	MHCincluded	2	CaseDef3	0.401885	0.337557	0.233823	0.00511939	0.00592683	0.00369347	2460	1393
HLA_DRB1_04:01	0.83947	MHCexcluded	10	CaseDef1	1.05609	0.887057	0.233826	0.00859408	0.00876933	0	3776	77
HLA_DRB1_13:02	0.99004	MHCexcluded	2	CaseDef3	0.113378	0.0953429	0.234375	0.0683865	0.0719512	0.0620912	2460	1393
HLA_DRB1_15:02	0.96178	MHCincluded	10	CaseDef1	-0.552848	0.464994	0.234465	0.119391	0.117986	0.188312	3776	77
HLA_DQA1_01:01	0.98112	MHCexcluded	5	CaseDef3	0.121501	0.102322	0.235054	0.0604748	0.0628087	0.0563532	2460	1393
HLA_B_54:01	0.9253	MHCexcluded	2	CaseDef2	0.390041	0.32854	0.235151	0.0721543	0.0737162	0.045461	1316	77
HLA_DRB1_04:01	0.83947	MHCincluded	5	CaseDef1	1.04724	0.882262	0.235231	0.00859408	0.00876933	0	3776	77
HLA_A_02:01	0.92856	MHCexcluded	10	CaseDef1	0.30594	0.258142	0.235953	0.11591	0.116553	0.0844026	3776	77
HLA_B_40:06	0.92791	MHCexcluded	5	CaseDef1	-0.459504	0.388352	0.236723	0.0423628	0.0419024	0.0649416	3776	77
HLA_DRB1_12:02	1	MHCincluded	1	CaseDef3	-0.225555	0.190641	0.236755	0.0164783	0.0150372	0.0190233	2460	1393
HLA_C_14:03	1	MHCincluded	1	CaseDef1	0.371246	0.313801	0.236784	0.0698168	0.0703136	0.0454545	3776	77
HLA_DQB1_06:04	0.94525	MHCexcluded	1	CaseDef3	0.117971	0.0997488	0.236934	0.0612463	0.0646268	0.0552764	2460	1393
HLA_DQB1_06:04	0.94525	MHCincluded	10	CaseDef3	0.20259	0.17135	0.23708	0.0612463	0.0646268	0.0552764	2460	1393
HLA_DQA1_01:01	0.98112	MHCexcluded	10	CaseDef3	0.120998	0.102352	0.237137	0.0604748	0.0628087	0.0563532	2460	1393
HLA_C_14:03	1	MHCincluded	1	CaseDef3	0.110887	0.0938383	0.237333	0.0698168	0.0737817	0.0628148	2460	1393
HLA_B_54:01	0.9253	MHCexcluded	10	CaseDef1	0.379849	0.321464	0.237356	0.0726337	0.0731878	0.045461	3776	77
HLA_B_52:01	0.98273	MHCincluded	10	CaseDef1	-0.577172	0.489254	0.23812	0.124059	0.122617	0.194805	3776	77
HLA_C_04:82	0.99997	MHCexcluded	5	CaseDef3	0.399327	0.338843	0.238596	0.00511939	0.00592683	0.00369347	2460	1393
HLA_DQB1_06:04	0.94525	MHCexcluded	2	CaseDef1	0.391522	0.332335	0.23876	0.0612463	0.0617007	0.038961	3776	77
HLA_DPA1_02:01	0.94177	MHCexcluded	1	CaseDef1	-0.257582	0.218952	0.239423	0.168523	0.167769	0.205494	3776	77
HLA_C_04:82	0.99997	MHCexcluded	10	CaseDef3	0.398915	0.339176	0.239543	0.00511939	0.00592683	0.00369347	2460	1393
HLA_C_03:02	1	MHCexcluded	1	CaseDef2	-0.963733	0.819886	0.239815	0.0105782	0.0100574	0.0194805	1316	77
HLA_B_54:01	0.9253	MHCexcluded	10	CaseDef2	0.391614	0.333469	0.240249	0.0721543	0.0737162	0.045461	1316	77
HLA_B_13:01	0.95746	MHCexcluded	10	CaseDef2	-0.97643	0.831503	0.240277	0.0136396	0.0132979	0.0194805	1316	77
HLA_B_54:01	0.9253	MHCexcluded	5	CaseDef1	0.376305	0.320489	0.240331	0.0726337	0.0731878	0.045461	3776	77
HLA_C_04:82	0.99997	MHCincluded	1	CaseDef3	0.396004	0.33776	0.24102	0.00511939	0.00592683	0.00369347	2460	1393
HLA_A_26:01	0.71501	MHCincluded	5	CaseDef2	0.39546	0.33738	0.241137	0.0718999	0.0733465	0.0471753	1316	77
HLA_DPA1_02:01	0.94177	MHCincluded	1	CaseDef1	-0.256458	0.218886	0.241337	0.168523	0.167769	0.205494	3776	77
HLA_C_04:82	0.99997	MHCexcluded	1	CaseDef3	0.39558	0.337798	0.241576	0.00511939	0.00592683	0.00369347	2460	1393
HLA_DRB1_13:02	0.99004	MHCexcluded	5	CaseDef3	0.111671	0.095401	0.241782	0.0683865	0.0719512	0.0620912	2460	1393
HLA_DRB1_12:02	1	MHCexcluded	1	CaseDef3	-0.222856	0.190427	0.24188	0.0164783	0.0150372	0.0190233	2460	1393
HLA_B_15:01	0.84534	MHCincluded	10	CaseDef2	0.463951	0.396765	0.242269	0.070948	0.0724411	0.0454286	1316	77
HLA_C_14:02	0.99152	MHCincluded	1	CaseDef2	0.391756	0.335096	0.242369	0.0667179	0.067962	0.0454545	1316	77
HLA_C_08:01	0.91998	MHCexcluded	10	CaseDef3	-0.110749	0.0947403	0.242413	0.0718361	0.0690177	0.0768134	2460	1393
HLA_C_14:02	0.99152	MHCexcluded	1	CaseDef2	0.391839	0.335239	0.24247	0.0667179	0.067962	0.0454545	1316	77
HLA_C_14:02	0.99152	MHCexcluded	5	CaseDef1	0.382375	0.327148	0.242478	0.0692664	0.069752	0.0454545	3776	77
HLA_B_44:03	0.98284	MHCexcluded	10	CaseDef1	0.369034	0.315873	0.242686	0.0699874	0.0704877	0.0454545	3776	77
HLA_DRB1_04:05	0.94771	MHCincluded	5	CaseDef1	-0.3056	0.262136	0.243692	0.120751	0.120347	0.140571	3776	77
HLA_C_14:02	0.99152	MHCincluded	1	CaseDef1	0.38033	0.326527	0.244111	0.0692664	0.069752	0.0454545	3776	77
HLA_C_14:02	0.99152	MHCexcluded	1	CaseDef1	0.38023	0.326675	0.244448	0.0692664	0.069752	0.0454545	3776	77
HLA_B_15:18	0.92454	MHCexcluded	2	CaseDef1	0.697158	0.599671	0.245005	0.0176963	0.0179248	0.00649351	3776	77
HLA_DPB1_09:01	0.96398	MHCexcluded	1	CaseDef3	-0.0921386	0.079262	0.24505	0.111877	0.10938	0.116285	2460	1393
HLA_C_14:03	1	MHCexcluded	10	CaseDef1	0.367218	0.315916	0.245076	0.0698168	0.0703136	0.0454545	3776	77
HLA_DPB1_02:01	0.8702	MHCexcluded	1	CaseDef3	0.0658308	0.0566436	0.245157	0.247367	0.251191	0.240614	2460	1393
HLA_DQB1_06:04	0.94525	MHCincluded	1	CaseDef3	0.115812	0.09978	0.245773	0.0612463	0.0646268	0.0552764	2460	1393
HLA_DQB1_06:04	0.94525	MHCexcluded	5	CaseDef1	0.386437	0.333089	0.245983	0.0612463	0.0617007	0.038961	3776	77
HLA_A_02:01	0.92856	MHCincluded	10	CaseDef3	0.0907771	0.0785025	0.247534	0.11591	0.119161	0.110168	2460	1393
HLA_DPB1_02:01	0.8702	MHCincluded	1	CaseDef3	0.0654971	0.0566417	0.247541	0.247367	0.251191	0.240614	2460	1393
HLA_DRB1_12:02	1	MHCexcluded	5	CaseDef3	-0.221792	0.191824	0.24759	0.0164783	0.0150372	0.0190233	2460	1393
HLA_B_54:01	0.9253	MHCexcluded	5	CaseDef2	0.380469	0.329344	0.247996	0.0721543	0.0737162	0.045461	1316	77
HLA_A_33:03	0.99213	MHCincluded	1	CaseDef3	0.101706	0.0880469	0.248036	0.0823894	0.0871839	0.0739225	2460	1393
HLA_B_39:01	0.80955	MHCincluded	5	CaseDef3	-0.164775	0.142859	0.248741	0.0302756	0.0283346	0.0337035	2460	1393
HLA_DRB1_14:54	0.84828	MHCincluded	5	CaseDef1	0.498027	0.431792	0.248747	0.0400192	0.040438	0.0194805	3776	77
HLA_DQB1_06:04	0.94525	MHCexcluded	1	CaseDef1	0.383767	0.3329	0.248993	0.0612463	0.0617007	0.038961	3776	77
HLA_B_58:01	0.93665	MHCincluded	5	CaseDef2	-1.22961	1.06862	0.249876	0.0100215	0.00946809	0.0194805	1316	77
HLA_C_14:02	0.99152	MHCincluded	10	CaseDef2	0.39556	0.343865	0.250007	0.0667179	0.067962	0.0454545	1316	77
HLA_C_07:04	0.97428	MHCexcluded	10	CaseDef2	1.10541	0.961338	0.250198	0.0086145	0.00911854	0	1316	77
HLA_C_14:02	0.99152	MHCexcluded	2	CaseDef1	0.376453	0.327847	0.250862	0.0692664	0.069752	0.0454545	3776	77
HLA_DRB1_01:01	0.98126	MHCincluded	2	CaseDef1	0.375671	0.327329	0.251098	0.0606016	0.0609105	0.0454545	3776	77
HLA_DQB1_04:01	0.88709	MHCexcluded	2	CaseDef2	-0.29826	0.259917	0.251165	0.115384	0.113814	0.142214	1316	77
HLA_DQB1_06:04	0.94525	MHCincluded	1	CaseDef1	0.382033	0.333361	0.251793	0.0612463	0.0617007	0.038961	3776	77
HLA_DPB1_02:01	0.8702	MHCexcluded	5	CaseDef3	0.065057	0.0567978	0.252037	0.247367	0.251191	0.240614	2460	1393
HLA_DPB1_02:01	0.8702	MHCexcluded	2	CaseDef3	0.0649641	0.0567236	0.252095	0.247367	0.251191	0.240614	2460	1393
HLA_DQB1_06:01	0.99269	MHCincluded	2	CaseDef2	-0.261868	0.228658	0.252111	0.203674	0.200394	0.25974	1316	77
HLA_DQA1_01:01	0.98112	MHCincluded	2	CaseDef1	0.374799	0.327505	0.252454	0.0604748	0.0607811	0.0454545	3776	77
HLA_B_15:18	0.92454	MHCexcluded	1	CaseDef1	0.690551	0.603852	0.252799	0.0176963	0.0179248	0.00649351	3776	77
HLA_DRB1_01:01	0.98126	MHCincluded	1	CaseDef3	0.116752	0.102117	0.252907	0.0606016	0.0630073	0.0563532	2460	1393
HLA_B_15:18	0.92454	MHCexcluded	5	CaseDef1	0.689693	0.603399	0.253033	0.0176963	0.0179248	0.00649351	3776	77
HLA_DRB1_13:02	0.99004	MHCexcluded	1	CaseDef3	0.108821	0.0952605	0.253308	0.0683865	0.0719512	0.0620912	2460	1393
HLA_B_15:18	0.92454	MHCincluded	1	CaseDef1	0.689946	0.604214	0.2535	0.0176963	0.0179248	0.00649351	3776	77
HLA_DPB1_09:01	0.96398	MHCincluded	1	CaseDef3	-0.0903874	0.0792651	0.254154	0.111877	0.10938	0.116285	2460	1393
HLA_C_14:02	0.99152	MHCexcluded	10	CaseDef1	0.375093	0.328949	0.25417	0.0692664	0.069752	0.0454545	3776	77
HLA_C_14:02	0.99152	MHCexcluded	5	CaseDef2	0.385281	0.337994	0.254326	0.0667179	0.067962	0.0454545	1316	77
HLA_C_14:02	0.99152	MHCexcluded	2	CaseDef2	0.383987	0.337061	0.254611	0.0667179	0.067962	0.0454545	1316	77
HLA_DQB1_06:04	0.94525	MHCexcluded	10	CaseDef1	0.381806	0.335783	0.255512	0.0612463	0.0617007	0.038961	3776	77
HLA_C_04:82	0.99997	MHCincluded	5	CaseDef3	0.384762	0.338892	0.256227	0.00511939	0.00592683	0.00369347	2460	1393
HLA_C_12:02	0.99136	MHCincluded	10	CaseDef1	-0.554009	0.488173	0.256433	0.124724	0.123295	0.194805	3776	77
HLA_C_04:82	0.99997	MHCexcluded	2	CaseDef3	0.384042	0.338684	0.256827	0.00511939	0.00592683	0.00369347	2460	1393
HLA_DRB1_11:01	0.70606	MHCincluded	5	CaseDef2	-0.593829	0.524772	0.257805	0.0286001	0.0279939	0.038961	1316	77
HLA_DQA1_01:01	0.98112	MHCincluded	2	CaseDef2	0.390278	0.344992	0.257943	0.0563532	0.0569909	0.0454545	1316	77
HLA_DRB1_01:01	0.98126	MHCincluded	2	CaseDef2	0.390278	0.344992	0.257943	0.0563532	0.0569909	0.0454545	1316	77
HLA_B_15:18	0.92454	MHCincluded	10	CaseDef1	0.68958	0.609695	0.258045	0.0176963	0.0179248	0.00649351	3776	77
HLA_DRB1_01:01	0.98126	MHCexcluded	1	CaseDef3	0.115453	0.102119	0.258234	0.0606016	0.0630073	0.0563532	2460	1393
HLA_B_15:18	0.92454	MHCexcluded	10	CaseDef1	0.686769	0.607918	0.2586	0.0176963	0.0179248	0.00649351	3776	77
HLA_DRB1_04:01	0.83947	MHCincluded	10	CaseDef2	1.10726	0.981817	0.259419	0.0083173	0.00880395	0	1316	77
HLA_A_02:01	0.92856	MHCincluded	2	CaseDef1	0.29051	0.25788	0.25994	0.11591	0.116553	0.0844026	3776	77
HLA_DRB1_04:05	0.94771	MHCincluded	10	CaseDef2	-0.340322	0.302116	0.25997	0.116776	0.115384	0.140571	1316	77
HLA_C_07:04	0.97428	MHCincluded	10	CaseDef2	1.10187	0.978883	0.260317	0.0086145	0.00911854	0	1316	77
HLA_DRB1_04:10	0.7733	MHCincluded	10	CaseDef3	-0.228935	0.203836	0.261381	0.0135298	0.0121309	0.0160004	2460	1393
HLA_DRB1_15:02	0.96178	MHCexcluded	1	CaseDef3	-0.0870549	0.0776329	0.262132	0.119391	0.11687	0.123844	2460	1393
HLA_DPB1_02:01	0.8702	MHCexcluded	10	CaseDef3	0.0637526	0.056854	0.262144	0.247367	0.251191	0.240614	2460	1393
HLA_A_02:01	0.92856	MHCexcluded	2	CaseDef3	0.0857805	0.0765153	0.26225	0.11591	0.119161	0.110168	2460	1393
HLA_A_02:07	0.83201	MHCincluded	2	CaseDef2	0.502186	0.448033	0.262344	0.0361468	0.037122	0.0194805	1316	77
HLA_DPB1_04:02	0.95719	MHCincluded	5	CaseDef3	-0.115129	0.102723	0.262381	0.0915703	0.0897541	0.0947778	2460	1393
HLA_C_07:04	0.97428	MHCexcluded	1	CaseDef2	1.08562	0.968766	0.262449	0.0086145	0.00911854	0	1316	77
HLA_A_11:01	0.97479	MHCincluded	5	CaseDef1	-0.349895	0.31231	0.262567	0.084275	0.084007	0.0974156	3776	77
HLA_B_40:02	0.91987	MHCincluded	5	CaseDef1	0.386563	0.345072	0.262612	0.0667457	0.0673124	0.0389545	3776	77
HLA_A_02:01	0.92856	MHCexcluded	5	CaseDef3	0.085755	0.0765977	0.262905	0.11591	0.119161	0.110168	2460	1393
HLA_A_11:01	0.97479	MHCincluded	10	CaseDef2	-0.415492	0.371162	0.262955	0.0884243	0.0878982	0.0974156	1316	77
HLA_A_02:01	0.92856	MHCincluded	1	CaseDef3	0.0855016	0.076383	0.262978	0.11591	0.119161	0.110168	2460	1393
HLA_DRB1_04:05	0.94771	MHCincluded	10	CaseDef1	-0.329313	0.294323	0.26319	0.120751	0.120347	0.140571	3776	77
HLA_A_02:01	0.92856	MHCexcluded	10	CaseDef3	0.0857336	0.0766381	0.263276	0.11591	0.119161	0.110168	2460	1393
HLA_C_07:04	0.97428	MHCincluded	1	CaseDef2	1.08474	0.970342	0.263611	0.0086145	0.00911854	0	1316	77
HLA_A_02:01	0.92856	MHCexcluded	1	CaseDef3	0.0852425	0.0763902	0.264472	0.11591	0.119161	0.110168	2460	1393
HLA_B_40:06	0.92791	MHCincluded	10	CaseDef3	-0.137519	0.123248	0.264512	0.0423628	0.0405356	0.0455897	2460	1393
HLA_C_14:02	0.99152	MHCincluded	2	CaseDef1	0.365739	0.328689	0.265828	0.0692664	0.069752	0.0454545	3776	77
HLA_B_15:18	0.92454	MHCincluded	2	CaseDef1	0.679113	0.610343	0.265848	0.0176963	0.0179248	0.00649351	3776	77
HLA_DQB1_04:01	0.88709	MHCexcluded	5	CaseDef2	-0.288421	0.259498	0.266371	0.115384	0.113814	0.142214	1316	77
HLA_B_48:01	0.95048	MHCexcluded	10	CaseDef3	0.16636	0.149831	0.266861	0.0272924	0.0288933	0.0244652	2460	1393
HLA_A_02:07	0.83201	MHCexcluded	5	CaseDef2	0.500639	0.451466	0.267465	0.0361468	0.037122	0.0194805	1316	77
HLA_C_07:04	0.97428	MHCexcluded	5	CaseDef2	1.09014	0.983088	0.267477	0.0086145	0.00911854	0	1316	77
HLA_DRB1_04:10	0.7733	MHCincluded	5	CaseDef3	-0.225295	0.203283	0.267738	0.0135298	0.0121309	0.0160004	2460	1393
HLA_A_24:02	0.96553	MHCincluded	2	CaseDef2	-0.222493	0.200941	0.268184	0.387362	0.383431	0.454545	1316	77
HLA_B_48:01	0.95048	MHCexcluded	2	CaseDef3	0.1654	0.149645	0.269038	0.0272924	0.0288933	0.0244652	2460	1393
HLA_DRB1_04:01	0.83947	MHCincluded	2	CaseDef2	1.08921	0.986576	0.269579	0.0083173	0.00880395	0	1316	77
HLA_C_14:02	0.99152	MHCincluded	2	CaseDef2	0.374169	0.338965	0.269655	0.0667179	0.067962	0.0454545	1316	77
HLA_B_07:02	1	MHCincluded	2	CaseDef2	0.380285	0.344626	0.269823	0.0561676	0.0567945	0.0454545	1316	77
HLA_DRB1_04:10	0.7733	MHCexcluded	2	CaseDef3	-0.223767	0.202969	0.270259	0.0135298	0.0121309	0.0160004	2460	1393
HLA_DQB1_05:01	0.98397	MHCincluded	5	CaseDef3	0.186975	0.169856	0.27099	0.0652724	0.0664612	0.063173	2460	1393
HLA_DRB1_04:01	0.83947	MHCexcluded	1	CaseDef2	1.09	0.99075	0.271256	0.0083173	0.00880395	0	1316	77
HLA_DQB1_06:01	0.99269	MHCexcluded	1	CaseDef3	-0.0680588	0.0618721	0.271335	0.19923	0.196714	0.203674	2460	1393
HLA_DRB1_04:01	0.83947	MHCincluded	1	CaseDef2	1.08983	0.991708	0.271792	0.0083173	0.00880395	0	1316	77
HLA_C_07:04	0.97428	MHCexcluded	2	CaseDef2	1.08575	0.988539	0.272056	0.0086145	0.00911854	0	1316	77
HLA_DPA1_02:01	0.94177	MHCexcluded	10	CaseDef1	-0.24061	0.219079	0.272083	0.168523	0.167769	0.205494	3776	77
HLA_DQA1_01:01	0.98112	MHCincluded	1	CaseDef3	0.112219	0.10223	0.272328	0.0604748	0.0628087	0.0563532	2460	1393
HLA_DQA1_01:03	0.98918	MHCincluded	10	CaseDef1	-0.334956	0.305228	0.272468	0.205563	0.204458	0.25974	3776	77
HLA_DPA1_02:01	0.94177	MHCexcluded	5	CaseDef1	-0.238986	0.218161	0.273318	0.168523	0.167769	0.205494	3776	77
HLA_DRB1_04:01	0.83947	MHCexcluded	2	CaseDef2	1.09316	0.998001	0.273366	0.0083173	0.00880395	0	1316	77
HLA_DRB1_15:02	0.96178	MHCincluded	1	CaseDef3	-0.0849886	0.0776697	0.273854	0.119391	0.11687	0.123844	2460	1393
HLA_DRB1_13:02	0.99004	MHCincluded	5	CaseDef2	0.581137	0.531194	0.273946	0.0620912	0.0626847	0.0519481	1316	77
HLA_DRB1_04:10	0.7733	MHCexcluded	5	CaseDef3	-0.221875	0.202986	0.274369	0.0135298	0.0121309	0.0160004	2460	1393
HLA_DRB1_13:02	0.99004	MHCincluded	10	CaseDef3	0.175249	0.160535	0.274984	0.0683865	0.0719512	0.0620912	2460	1393
HLA_B_15:18	0.92454	MHCexcluded	2	CaseDef2	0.704204	0.645879	0.27558	0.0179497	0.0186201	0.00649351	1316	77
HLA_DRB1_13:02	0.99004	MHCincluded	1	CaseDef3	0.104031	0.0954302	0.275656	0.0683865	0.0719512	0.0620912	2460	1393
HLA_B_39:01	0.80955	MHCincluded	2	CaseDef3	-0.154454	0.141684	0.275659	0.0302756	0.0283346	0.0337035	2460	1393
HLA_B_15:01	0.84534	MHCincluded	5	CaseDef3	0.102366	0.0940938	0.276631	0.0750982	0.0774484	0.070948	2460	1393
HLA_B_15:18	0.92454	MHCexcluded	5	CaseDef2	0.703719	0.647195	0.276889	0.0179497	0.0186201	0.00649351	1316	77
HLA_A_02:01	0.92856	MHCincluded	5	CaseDef3	0.0844018	0.0776297	0.276933	0.11591	0.119161	0.110168	2460	1393
HLA_DQA1_01:03	0.98918	MHCincluded	2	CaseDef1	-0.238646	0.21958	0.277113	0.205563	0.204458	0.25974	3776	77
HLA_C_03:02	1	MHCincluded	10	CaseDef3	-0.525861	0.484342	0.277602	0.0104426	0.0103659	0.0105782	2460	1393
HLA_DQA1_01:01	0.98112	MHCexcluded	1	CaseDef3	0.110912	0.102232	0.277962	0.0604748	0.0628087	0.0563532	2460	1393
HLA_C_07:04	0.97428	MHCincluded	2	CaseDef2	1.07919	0.996756	0.278939	0.0086145	0.00911854	0	1316	77
HLA_DRB1_04:10	0.7733	MHCincluded	2	CaseDef3	-0.219067	0.202442	0.279197	0.0135298	0.0121309	0.0160004	2460	1393
HLA_DQB1_06:01	0.99269	MHCincluded	1	CaseDef3	-0.0669485	0.0618756	0.279259	0.19923	0.196714	0.203674	2460	1393
HLA_C_07:04	0.97428	MHCincluded	5	CaseDef2	1.08131	0.999685	0.279406	0.0086145	0.00911854	0	1316	77
HLA_B_48:01	0.95048	MHCincluded	5	CaseDef3	0.161718	0.149947	0.280809	0.0272924	0.0288933	0.0244652	2460	1393
HLA_B_07:02	1	MHCincluded	2	CaseDef1	0.36003	0.333846	0.280841	0.0581979	0.0584578	0.0454545	3776	77
HLA_B_48:01	0.95048	MHCexcluded	5	CaseDef3	0.16157	0.149841	0.280908	0.0272924	0.0288933	0.0244652	2460	1393
HLA_DRB1_04:01	0.83947	MHCexcluded	5	CaseDef2	1.09753	1.01802	0.280986	0.0083173	0.00880395	0	1316	77
HLA_DRB1_04:10	0.7733	MHCexcluded	10	CaseDef3	-0.218844	0.203022	0.281062	0.0135298	0.0121309	0.0160004	2460	1393
HLA_DRB1_04:10	0.7733	MHCexcluded	1	CaseDef3	-0.217686	0.202351	0.282024	0.0135298	0.0121309	0.0160004	2460	1393
HLA_B_13:01	0.95746	MHCincluded	2	CaseDef2	-0.86875	0.808166	0.28239	0.0136396	0.0132979	0.0194805	1316	77
HLA_B_15:18	0.92454	MHCexcluded	1	CaseDef2	0.696308	0.647779	0.282412	0.0179497	0.0186201	0.00649351	1316	77
HLA_A_02:07	0.83201	MHCincluded	1	CaseDef2	0.486847	0.453287	0.282806	0.0361468	0.037122	0.0194805	1316	77
HLA_DRB1_04:10	0.7733	MHCincluded	1	CaseDef3	-0.217178	0.202359	0.283167	0.0135298	0.0121309	0.0160004	2460	1393
HLA_B_15:18	0.92454	MHCincluded	1	CaseDef2	0.695591	0.648146	0.283181	0.0179497	0.0186201	0.00649351	1316	77
HLA_B_40:06	0.92791	MHCincluded	5	CaseDef2	-0.423521	0.394692	0.283252	0.0455897	0.0444574	0.0649416	1316	77
HLA_DPA1_02:01	0.94177	MHCexcluded	2	CaseDef1	-0.23345	0.217704	0.283573	0.168523	0.167769	0.205494	3776	77
HLA_A_02:07	0.83201	MHCexcluded	1	CaseDef2	0.486174	0.453507	0.283706	0.0361468	0.037122	0.0194805	1316	77
HLA_DRB1_04:01	0.83947	MHCexcluded	10	CaseDef2	1.10004	1.02618	0.283733	0.0083173	0.00880395	0	1316	77
HLA_A_02:01	0.92856	MHCincluded	1	CaseDef2	0.289014	0.269762	0.284004	0.110168	0.111676	0.0844026	1316	77
HLA_A_02:01	0.92856	MHCincluded	2	CaseDef3	0.0819043	0.0764898	0.284265	0.11591	0.119161	0.110168	2460	1393
HLA_B_54:01	0.9253	MHCincluded	5	CaseDef1	0.353368	0.330269	0.284645	0.0726337	0.0731878	0.045461	3776	77
HLA_DRB1_04:01	0.83947	MHCincluded	5	CaseDef2	1.08589	1.01507	0.284724	0.0083173	0.00880395	0	1316	77
HLA_B_40:02	0.91987	MHCincluded	5	CaseDef2	0.384416	0.360227	0.285904	0.0637807	0.0652333	0.0389545	1316	77
HLA_A_02:01	0.92856	MHCexcluded	1	CaseDef2	0.287963	0.269981	0.28615	0.110168	0.111676	0.0844026	1316	77
HLA_B_15:18	0.92454	MHCexcluded	10	CaseDef2	0.701689	0.657896	0.286168	0.0179497	0.0186201	0.00649351	1316	77
HLA_DRB1_11:01	0.70606	MHCincluded	10	CaseDef2	-0.557282	0.523224	0.286834	0.0286001	0.0279939	0.038961	1316	77
HLA_DQB1_04:01	0.88709	MHCincluded	2	CaseDef2	-0.274345	0.257862	0.287365	0.115384	0.113814	0.142214	1316	77
HLA_B_15:18	0.92454	MHCincluded	5	CaseDef1	0.664225	0.625016	0.287903	0.0176963	0.0179248	0.00649351	3776	77
HLA_A_02:07	0.83201	MHCexcluded	2	CaseDef2	0.482792	0.454824	0.288466	0.0361468	0.037122	0.0194805	1316	77
HLA_DPB1_02:01	0.8702	MHCincluded	2	CaseDef3	0.0603832	0.0569	0.288592	0.247367	0.251191	0.240614	2460	1393
HLA_B_39:01	0.80955	MHCincluded	10	CaseDef3	-0.151779	0.143084	0.288793	0.0302756	0.0283346	0.0337035	2460	1393
HLA_C_14:02	0.99152	MHCexcluded	10	CaseDef2	0.363215	0.343279	0.290021	0.0667179	0.067962	0.0454545	1316	77
HLA_B_48:01	0.95048	MHCincluded	1	CaseDef3	0.1581	0.14957	0.290496	0.0272924	0.0288933	0.0244652	2460	1393
HLA_B_48:01	0.95048	MHCincluded	10	CaseDef3	0.158842	0.150365	0.290797	0.0272924	0.0288933	0.0244652	2460	1393
HLA_B_48:01	0.95048	MHCexcluded	1	CaseDef3	0.157844	0.149585	0.291328	0.0272924	0.0288933	0.0244652	2460	1393
HLA_B_39:01	0.80955	MHCexcluded	2	CaseDef3	-0.14938	0.141581	0.291387	0.0302756	0.0283346	0.0337035	2460	1393
HLA_DQA1_01:01	0.98112	MHCincluded	10	CaseDef2	0.694126	0.658078	0.291527	0.0563532	0.0569909	0.0454545	1316	77
HLA_DRB1_01:01	0.98126	MHCincluded	10	CaseDef2	0.694126	0.658078	0.291527	0.0563532	0.0569909	0.0454545	1316	77
HLA_B_07:02	1	MHCincluded	10	CaseDef1	0.669483	0.636644	0.292992	0.0581979	0.0584578	0.0454545	3776	77
HLA_B_15:18	0.92454	MHCincluded	2	CaseDef2	0.68703	0.653334	0.292994	0.0179497	0.0186201	0.00649351	1316	77
HLA_B_07:02	1	MHCincluded	5	CaseDef3	0.190652	0.181446	0.293379	0.0581979	0.0593476	0.0561676	2460	1393
HLA_A_01:01	1	MHCincluded	5	CaseDef3	-0.352308	0.33547	0.29363	0.00519076	0.00447154	0.00646088	2460	1393
HLA_DPB1_02:01	0.8702	MHCincluded	5	CaseDef3	0.0605935	0.0577083	0.29372	0.247367	0.251191	0.240614	2460	1393
HLA_B_48:01	0.95048	MHCincluded	2	CaseDef3	0.156909	0.149559	0.294112	0.0272924	0.0288933	0.0244652	2460	1393
HLA_C_14:02	0.99152	MHCincluded	5	CaseDef1	0.350807	0.3344	0.294149	0.0692664	0.069752	0.0454545	3776	77
HLA_B_40:06	0.92791	MHCincluded	5	CaseDef3	-0.126541	0.120757	0.294684	0.0423628	0.0405356	0.0455897	2460	1393
HLA_A_02:01	0.92856	MHCexcluded	2	CaseDef2	0.283535	0.271181	0.295766	0.110168	0.111676	0.0844026	1316	77
HLA_B_54:01	0.9253	MHCincluded	5	CaseDef2	0.355536	0.340561	0.296498	0.0721543	0.0737162	0.045461	1316	77
HLA_B_15:18	0.92454	MHCincluded	10	CaseDef2	0.688945	0.659989	0.296544	0.0179497	0.0186201	0.00649351	1316	77
HLA_B_39:01	0.80955	MHCexcluded	10	CaseDef3	-0.14744	0.1415	0.297424	0.0302756	0.0283346	0.0337035	2460	1393
HLA_DRB1_11:01	0.70606	MHCincluded	5	CaseDef1	-0.530534	0.509537	0.297779	0.0287272	0.0285185	0.038961	3776	77
HLA_B_39:01	0.80955	MHCincluded	1	CaseDef3	-0.147217	0.141442	0.297952	0.0302756	0.0283346	0.0337035	2460	1393
HLA_C_06:02	1	MHCincluded	2	CaseDef2	-0.841711	0.810787	0.299204	0.0125642	0.0121596	0.0194805	1316	77
HLA_B_39:01	0.80955	MHCexcluded	1	CaseDef3	-0.146542	0.141433	0.300143	0.0302756	0.0283346	0.0337035	2460	1393
HLA_C_04:01	0.98627	MHCexcluded	10	CaseDef1	0.414629	0.400434	0.30046	0.0414938	0.0418102	0.025974	3776	77
HLA_DQB1_04:01	0.88709	MHCexcluded	1	CaseDef2	-0.265846	0.257492	0.301864	0.115384	0.113814	0.142214	1316	77
HLA_DQB1_04:01	0.88709	MHCincluded	1	CaseDef2	-0.265647	0.257512	0.302264	0.115384	0.113814	0.142214	1316	77
HLA_B_39:01	0.80955	MHCexcluded	5	CaseDef3	-0.145929	0.141533	0.302513	0.0302756	0.0283346	0.0337035	2460	1393
HLA_B_15:01	0.84534	MHCincluded	5	CaseDef2	0.353763	0.343179	0.302616	0.070948	0.0724411	0.0454286	1316	77
HLA_B_35:01	0.9863	MHCincluded	5	CaseDef2	-0.345011	0.334733	0.302679	0.0821953	0.0816854	0.0909091	1316	77
HLA_B_15:01	0.84534	MHCexcluded	2	CaseDef3	0.0952589	0.0925383	0.303292	0.0750982	0.0774484	0.070948	2460	1393
HLA_DRB1_12:02	1	MHCincluded	10	CaseDef3	-0.204966	0.199268	0.303669	0.0164783	0.0150372	0.0190233	2460	1393
HLA_DQB1_06:04	0.94525	MHCexcluded	1	CaseDef2	0.358557	0.34898	0.304212	0.0552764	0.056231	0.038961	1316	77
HLA_C_03:02	1	MHCincluded	5	CaseDef2	-1.07253	1.0458	0.305103	0.0105782	0.0100574	0.0194805	1316	77
HLA_DQB1_06:04	0.94525	MHCincluded	1	CaseDef2	0.358149	0.349238	0.30512	0.0552764	0.056231	0.038961	1316	77
HLA_DQB1_06:01	0.99269	MHCincluded	10	CaseDef2	-0.330332	0.322128	0.305142	0.203674	0.200394	0.25974	1316	77
HLA_DQB1_06:04	0.94525	MHCexcluded	2	CaseDef2	0.358691	0.351267	0.307191	0.0552764	0.056231	0.038961	1316	77
HLA_C_14:02	0.99152	MHCincluded	5	CaseDef2	0.353752	0.346848	0.307773	0.0667179	0.067962	0.0454545	1316	77
HLA_A_02:07	0.83201	MHCincluded	5	CaseDef2	0.474474	0.465771	0.308352	0.0361468	0.037122	0.0194805	1316	77
HLA_A_02:01	0.92856	MHCexcluded	10	CaseDef2	0.280697	0.27563	0.308495	0.110168	0.111676	0.0844026	1316	77
HLA_DQA1_03:01	0.92029	MHCincluded	1	CaseDef3	-0.090306	0.0886925	0.308587	0.083492	0.0819776	0.0861662	2460	1393
HLA_A_01:01	1	MHCincluded	10	CaseDef3	-0.342487	0.336437	0.308686	0.00519076	0.00447154	0.00646088	2460	1393
HLA_DQA1_01:03	0.98918	MHCexcluded	1	CaseDef3	-0.0622152	0.0611327	0.308817	0.205563	0.203063	0.209978	2460	1393
HLA_DQA1_03:01	0.92029	MHCexcluded	1	CaseDef3	-0.0902065	0.0886964	0.309141	0.083492	0.0819776	0.0861662	2460	1393
HLA_A_02:01	0.92856	MHCincluded	2	CaseDef2	0.275211	0.271418	0.310595	0.110168	0.111676	0.0844026	1316	77
HLA_B_15:18	0.92454	MHCincluded	5	CaseDef2	0.673843	0.664609	0.310634	0.0179497	0.0186201	0.00649351	1316	77
HLA_A_24:02	0.96553	MHCincluded	2	CaseDef1	-0.200733	0.197991	0.310654	0.380945	0.379444	0.454545	3776	77
HLA_C_06:02	1	MHCincluded	5	CaseDef2	-0.818805	0.808231	0.31102	0.0125642	0.0121596	0.0194805	1316	77
HLA_DPB1_04:02	0.95719	MHCexcluded	1	CaseDef3	-0.0852689	0.0841943	0.311173	0.0915703	0.0897541	0.0947778	2460	1393
HLA_B_15:01	0.84534	MHCexcluded	10	CaseDef3	0.0937949	0.0926872	0.311562	0.0750982	0.0774484	0.070948	2460	1393
HLA_DRB1_04:05	0.94771	MHCexcluded	2	CaseDef2	-0.260555	0.25759	0.311772	0.116776	0.115384	0.140571	1316	77
HLA_DQA1_03:01	0.92029	MHCincluded	2	CaseDef3	-0.0895424	0.0887033	0.312754	0.083492	0.0819776	0.0861662	2460	1393
HLA_B_15:01	0.84534	MHCexcluded	5	CaseDef3	0.0935483	0.0926751	0.312772	0.0750982	0.0774484	0.070948	2460	1393
HLA_DQB1_06:01	0.99269	MHCexcluded	5	CaseDef3	-0.0625068	0.0620255	0.31357	0.19923	0.196714	0.203674	2460	1393
HLA_A_02:01	0.92856	MHCexcluded	5	CaseDef2	0.274322	0.273182	0.315296	0.110168	0.111676	0.0844026	1316	77
HLA_DRB1_15:02	0.96178	MHCexcluded	5	CaseDef3	-0.0780917	0.0777718	0.315324	0.119391	0.11687	0.123844	2460	1393
HLA_DQA1_01:03	0.98918	MHCincluded	1	CaseDef3	-0.0613817	0.0611324	0.315341	0.205563	0.203063	0.209978	2460	1393
HLA_B_35:01	0.9863	MHCincluded	5	CaseDef1	-0.325569	0.324917	0.316341	0.079858	0.0796327	0.0909091	3776	77
HLA_DPB1_04:02	0.95719	MHCincluded	1	CaseDef3	-0.0842346	0.0841962	0.31709	0.0915703	0.0897541	0.0947778	2460	1393
HLA_A_01:01	1	MHCexcluded	10	CaseDef3	-0.33434	0.334684	0.317808	0.00519076	0.00447154	0.00646088	2460	1393
HLA_C_14:03	1	MHCexcluded	2	CaseDef2	0.335443	0.335955	0.318049	0.0628148	0.0638305	0.0454545	1316	77
HLA_C_04:01	0.98627	MHCexcluded	2	CaseDef2	0.421042	0.421905	0.318301	0.0416339	0.0425502	0.025974	1316	77
HLA_DPB1_09:01	0.96398	MHCexcluded	2	CaseDef3	-0.0791489	0.0793812	0.318729	0.111877	0.10938	0.116285	2460	1393
HLA_B_40:06	0.92791	MHCexcluded	2	CaseDef3	-0.118972	0.119483	0.319382	0.0423628	0.0405356	0.0455897	2460	1393
HLA_B_44:03	0.98284	MHCexcluded	2	CaseDef2	0.334596	0.336361	0.319857	0.0625991	0.0636022	0.0454545	1316	77
HLA_B_54:01	0.9253	MHCincluded	10	CaseDef1	0.351721	0.353659	0.319971	0.0726337	0.0731878	0.045461	3776	77
HLA_B_13:01	0.95746	MHCexcluded	2	CaseDef2	-0.785716	0.791205	0.32068	0.0136396	0.0132979	0.0194805	1316	77
HLA_A_01:01	1	MHCincluded	2	CaseDef3	-0.331148	0.33383	0.321213	0.00519076	0.00447154	0.00646088	2460	1393
HLA_DPB1_09:01	0.96398	MHCexcluded	5	CaseDef3	-0.0787836	0.0794228	0.321221	0.111877	0.10938	0.116285	2460	1393
HLA_B_40:06	0.92791	MHCincluded	2	CaseDef3	-0.118307	0.119382	0.321689	0.0423628	0.0405356	0.0455897	2460	1393
HLA_A_26:01	0.71501	MHCincluded	5	CaseDef1	0.33574	0.339104	0.322135	0.0712123	0.0717025	0.0471753	3776	77
HLA_C_04:01	0.98627	MHCincluded	10	CaseDef2	0.636275	0.643457	0.322742	0.0416339	0.0425502	0.025974	1316	77
HLA_DQB1_06:01	0.99269	MHCexcluded	2	CaseDef3	-0.0612118	0.0619747	0.323304	0.19923	0.196714	0.203674	2460	1393
HLA_DRB1_15:02	0.96178	MHCexcluded	2	CaseDef3	-0.0766879	0.0777207	0.323784	0.119391	0.11687	0.123844	2460	1393
HLA_B_40:06	0.92791	MHCexcluded	1	CaseDef3	-0.117635	0.11938	0.324436	0.0423628	0.0405356	0.0455897	2460	1393
HLA_DQB1_06:04	0.94525	MHCexcluded	10	CaseDef2	0.35388	0.359383	0.324777	0.0552764	0.056231	0.038961	1316	77
HLA_C_06:02	1	MHCincluded	10	CaseDef2	-0.790012	0.803334	0.325403	0.0125642	0.0121596	0.0194805	1316	77
HLA_C_14:03	1	MHCexcluded	1	CaseDef2	0.329037	0.334714	0.325589	0.0628148	0.0638305	0.0454545	1316	77
HLA_DQA1_03:01	0.92029	MHCexcluded	10	CaseDef3	-0.0873604	0.0888778	0.325643	0.083492	0.0819776	0.0861662	2460	1393
HLA_B_15:01	0.84534	MHCincluded	1	CaseDef3	0.0908236	0.0924603	0.325953	0.0750982	0.0774484	0.070948	2460	1393
HLA_B_54:01	0.9253	MHCincluded	10	CaseDef2	0.355041	0.361686	0.326284	0.0721543	0.0737162	0.045461	1316	77
HLA_B_44:03	0.98284	MHCexcluded	1	CaseDef2	0.328537	0.335048	0.326806	0.0625991	0.0636022	0.0454545	1316	77
HLA_C_14:03	1	MHCincluded	1	CaseDef2	0.328471	0.334986	0.326815	0.0628148	0.0638305	0.0454545	1316	77
HLA_DRB1_11:01	0.70606	MHCexcluded	1	CaseDef2	-0.497946	0.508264	0.327235	0.0286001	0.0279939	0.038961	1316	77
HLA_B_15:01	0.84534	MHCincluded	2	CaseDef3	0.0905587	0.0924765	0.32745	0.0750982	0.0774484	0.070948	2460	1393
HLA_B_44:03	0.98284	MHCincluded	1	CaseDef2	0.327988	0.335321	0.328009	0.0625991	0.0636022	0.0454545	1316	77
HLA_DPB1_09:01	0.96398	MHCexcluded	10	CaseDef3	-0.0777398	0.0794783	0.328012	0.111877	0.10938	0.116285	2460	1393
HLA_B_40:06	0.92791	MHCincluded	1	CaseDef3	-0.116729	0.119368	0.32813	0.0423628	0.0405356	0.0455897	2460	1393
HLA_B_15:01	0.84534	MHCexcluded	1	CaseDef3	0.0903909	0.0924674	0.3283	0.0750982	0.0774484	0.070948	2460	1393
HLA_DQA1_01:03	0.98918	MHCincluded	2	CaseDef2	-0.220389	0.22547	0.328338	0.209978	0.207067	0.25974	1316	77
HLA_C_04:01	0.98627	MHCexcluded	1	CaseDef2	0.414034	0.423874	0.328676	0.0416339	0.0425502	0.025974	1316	77
HLA_DQB1_06:04	0.94525	MHCexcluded	5	CaseDef2	0.346257	0.354724	0.329	0.0552764	0.056231	0.038961	1316	77
HLA_DRB1_15:02	0.96178	MHCexcluded	10	CaseDef3	-0.0759647	0.0778272	0.32903	0.119391	0.11687	0.123844	2460	1393
HLA_DRB1_11:01	0.70606	MHCincluded	1	CaseDef2	-0.495472	0.507852	0.329251	0.0286001	0.0279939	0.038961	1316	77
HLA_C_04:01	0.98627	MHCincluded	1	CaseDef2	0.413242	0.423914	0.329647	0.0416339	0.0425502	0.025974	1316	77
HLA_DRB1_04:05	0.94771	MHCexcluded	5	CaseDef2	-0.25073	0.257232	0.329697	0.116776	0.115384	0.140571	1316	77
HLA_A_24:02	0.96553	MHCincluded	10	CaseDef2	-0.219897	0.225937	0.330421	0.387362	0.383431	0.454545	1316	77
HLA_C_14:03	1	MHCexcluded	10	CaseDef2	0.330613	0.340623	0.331741	0.0628148	0.0638305	0.0454545	1316	77
HLA_B_13:01	0.95746	MHCexcluded	5	CaseDef2	-0.764046	0.787208	0.331759	0.0136396	0.0132979	0.0194805	1316	77
HLA_C_04:01	0.98627	MHCexcluded	5	CaseDef2	0.411391	0.423943	0.331851	0.0416339	0.0425502	0.025974	1316	77
HLA_C_01:02	0.94051	MHCexcluded	10	CaseDef3	-0.0661648	0.0682915	0.332616	0.15597	0.153952	0.159533	2460	1393
HLA_DQA1_06:01	0.94974	MHCincluded	5	CaseDef3	-0.178578	0.184466	0.333002	0.0183438	0.0173291	0.0201357	2460	1393
HLA_DQA1_03:01	0.92029	MHCexcluded	5	CaseDef3	-0.0859731	0.0888155	0.333046	0.083492	0.0819776	0.0861662	2460	1393
HLA_DQB1_06:03	0.84142	MHCexcluded	10	CaseDef1	1.00305	1.03727	0.333539	0.00635855	0.00648822	0	3776	77
HLA_A_01:01	1	MHCexcluded	2	CaseDef3	-0.322672	0.333684	0.333544	0.00519076	0.00447154	0.00646088	2460	1393
HLA_A_01:01	1	MHCexcluded	5	CaseDef3	-0.322048	0.333645	0.334423	0.00519076	0.00447154	0.00646088	2460	1393
HLA_DQB1_06:03	0.84142	MHCexcluded	2	CaseDef1	0.989161	1.02593	0.334965	0.00635855	0.00648822	0	3776	77
HLA_C_01:02	0.94051	MHCexcluded	5	CaseDef3	-0.0657453	0.0682306	0.335259	0.15597	0.153952	0.159533	2460	1393
HLA_B_44:03	0.98284	MHCexcluded	10	CaseDef2	0.328282	0.341178	0.335948	0.0625991	0.0636022	0.0454545	1316	77
HLA_B_07:02	1	MHCincluded	10	CaseDef2	0.655413	0.681873	0.336454	0.0561676	0.0567945	0.0454545	1316	77
HLA_DRB1_13:01	0.76858	MHCexcluded	10	CaseDef1	1.00261	1.0442	0.336967	0.00623112	0.00635818	0	3776	77
HLA_C_14:03	1	MHCexcluded	5	CaseDef2	0.325155	0.33871	0.337064	0.0628148	0.0638305	0.0454545	1316	77
HLA_B_44:03	0.98284	MHCexcluded	5	CaseDef2	0.32459	0.339037	0.338371	0.0625991	0.0636022	0.0454545	1316	77
HLA_DRB1_13:01	0.76858	MHCexcluded	2	CaseDef1	0.988449	1.0326	0.338447	0.00623112	0.00635818	0	3776	77
HLA_DQB1_06:03	0.84142	MHCexcluded	5	CaseDef1	0.989672	1.03537	0.339143	0.00635855	0.00648822	0	3776	77
HLA_DQA1_03:01	0.92029	MHCexcluded	2	CaseDef3	-0.0846541	0.08877	0.340269	0.083492	0.0819776	0.0861662	2460	1393
HLA_C_04:01	0.98627	MHCexcluded	1	CaseDef1	0.384198	0.403196	0.34065	0.0414938	0.0418102	0.025974	3776	77
HLA_A_02:07	0.83201	MHCincluded	2	CaseDef1	0.437035	0.459181	0.341214	0.0333187	0.0336009	0.0194805	3776	77
HLA_DPB1_04:02	0.95719	MHCexcluded	10	CaseDef3	-0.0802033	0.0842779	0.341273	0.0915703	0.0897541	0.0947778	2460	1393
HLA_C_07:04	0.97428	MHCexcluded	1	CaseDef3	0.236793	0.248889	0.341401	0.0098836	0.0106022	0.0086145	2460	1393
HLA_C_04:01	0.98627	MHCincluded	1	CaseDef1	0.383348	0.403237	0.341768	0.0414938	0.0418102	0.025974	3776	77
HLA_A_02:07	0.83201	MHCexcluded	10	CaseDef2	0.454927	0.479087	0.34233	0.0361468	0.037122	0.0194805	1316	77
HLA_DRB1_13:01	0.76858	MHCexcluded	5	CaseDef1	0.989007	1.04168	0.342398	0.00623112	0.00635818	0	3776	77
HLA_C_04:01	0.98627	MHCincluded	2	CaseDef2	0.40359	0.42535	0.342701	0.0416339	0.0425502	0.025974	1316	77
HLA_DQA1_03:01	0.92029	MHCincluded	5	CaseDef3	-0.0849389	0.0895377	0.342805	0.083492	0.0819776	0.0861662	2460	1393
HLA_DQB1_04:01	0.88709	MHCexcluded	10	CaseDef2	-0.246917	0.260463	0.343133	0.115384	0.113814	0.142214	1316	77
HLA_C_01:02	0.94051	MHCincluded	5	CaseDef3	-0.0663247	0.0699681	0.343167	0.15597	0.153952	0.159533	2460	1393
HLA_B_40:06	0.92791	MHCexcluded	5	CaseDef3	-0.113201	0.119599	0.343895	0.0423628	0.0405356	0.0455897	2460	1393
HLA_DRB1_11:01	0.70606	MHCexcluded	5	CaseDef2	-0.478794	0.506032	0.34406	0.0286001	0.0279939	0.038961	1316	77
HLA_DRB1_11:01	0.70606	MHCexcluded	2	CaseDef2	-0.478512	0.506116	0.344425	0.0286001	0.0279939	0.038961	1316	77
HLA_DPB1_04:02	0.95719	MHCexcluded	2	CaseDef3	-0.0795771	0.0841906	0.344556	0.0915703	0.0897541	0.0947778	2460	1393
HLA_DQB1_06:01	0.99269	MHCexcluded	10	CaseDef3	-0.0587083	0.0621211	0.344628	0.19923	0.196714	0.203674	2460	1393
HLA_C_07:04	0.97428	MHCincluded	1	CaseDef3	0.23486	0.248933	0.345441	0.0098836	0.0106022	0.0086145	2460	1393
HLA_C_01:02	0.94051	MHCexcluded	2	CaseDef3	-0.064246	0.0681301	0.345686	0.15597	0.153952	0.159533	2460	1393
HLA_DQB1_06:03	0.84142	MHCexcluded	1	CaseDef1	0.990254	1.05023	0.345737	0.00635855	0.00648822	0	3776	77
HLA_DRB1_11:01	0.70606	MHCincluded	2	CaseDef2	-0.474836	0.503976	0.346101	0.0286001	0.0279939	0.038961	1316	77
HLA_DPB1_04:02	0.95719	MHCexcluded	5	CaseDef3	-0.0792953	0.0842191	0.34643	0.0915703	0.0897541	0.0947778	2460	1393
HLA_B_40:06	0.92791	MHCexcluded	10	CaseDef3	-0.112679	0.119729	0.346643	0.0423628	0.0405356	0.0455897	2460	1393
HLA_DQB1_06:03	0.84142	MHCexcluded	2	CaseDef2	1.07718	1.14509	0.346863	0.00646088	0.00683891	0	1316	77
HLA_DQB1_06:03	0.84142	MHCincluded	1	CaseDef1	0.990578	1.05437	0.347475	0.00635855	0.00648822	0	3776	77
HLA_B_52:01	0.98273	MHCincluded	2	CaseDef3	-0.0850779	0.0906474	0.347957	0.124059	0.120324	0.130656	2460	1393
HLA_C_04:01	0.98627	MHCincluded	2	CaseDef1	0.378613	0.403433	0.347999	0.0414938	0.0418102	0.025974	3776	77
HLA_C_04:01	0.98627	MHCexcluded	2	CaseDef1	0.380666	0.405824	0.34824	0.0414938	0.0418102	0.025974	3776	77
HLA_DRB1_13:01	0.76858	MHCexcluded	1	CaseDef1	0.989689	1.05633	0.348803	0.00623112	0.00635818	0	3776	77
HLA_A_24:02	0.96553	MHCincluded	10	CaseDef1	-0.206347	0.220532	0.349438	0.380945	0.379444	0.454545	3776	77
HLA_A_01:01	1	MHCincluded	1	CaseDef3	-0.311057	0.332526	0.349564	0.00519076	0.00447154	0.00646088	2460	1393
HLA_B_13:01	0.95746	MHCincluded	1	CaseDef2	-0.729086	0.779657	0.349718	0.0136396	0.0132979	0.0194805	1316	77
HLA_DRB1_04:05	0.94771	MHCincluded	2	CaseDef2	-0.238919	0.255689	0.350092	0.116776	0.115384	0.140571	1316	77
HLA_DQB1_06:03	0.84142	MHCexcluded	5	CaseDef2	1.07766	1.15411	0.350431	0.00646088	0.00683891	0	1316	77
HLA_DRB1_13:01	0.76858	MHCincluded	1	CaseDef1	0.990013	1.0605	0.350543	0.00623112	0.00635818	0	3776	77
HLA_DQB1_06:03	0.84142	MHCexcluded	1	CaseDef2	1.07244	1.15093	0.351436	0.00646088	0.00683891	0	1316	77
HLA_DPB1_05:01	0.95671	MHCexcluded	1	CaseDef3	0.0472553	0.0507954	0.352212	0.379267	0.381679	0.375007	2460	1393
HLA_B_13:01	0.95746	MHCexcluded	1	CaseDef2	-0.723903	0.778576	0.352486	0.0136396	0.0132979	0.0194805	1316	77
HLA_DQB1_06:03	0.84142	MHCincluded	1	CaseDef2	1.07209	1.15345	0.35265	0.00646088	0.00683891	0	1316	77
HLA_DPB1_05:01	0.95671	MHCincluded	1	CaseDef3	0.0471884	0.0507945	0.352886	0.379267	0.381679	0.375007	2460	1393
HLA_DQB1_03:01	0.96676	MHCexcluded	10	CaseDef1	0.237877	0.257038	0.354729	0.117481	0.118023	0.0909091	3776	77
HLA_DRB1_13:01	0.76858	MHCexcluded	2	CaseDef2	1.07797	1.16644	0.355407	0.00610804	0.00646543	0	1316	77
HLA_DQB1_04:01	0.88709	MHCexcluded	2	CaseDef1	-0.230687	0.249981	0.356102	0.119026	0.118553	0.142214	3776	77
HLA_A_01:01	1	MHCexcluded	1	CaseDef3	-0.306154	0.331975	0.356414	0.00519076	0.00447154	0.00646088	2460	1393
HLA_DPB1_05:01	0.95671	MHCincluded	10	CaseDef3	0.0494005	0.0535675	0.356419	0.379267	0.381679	0.375007	2460	1393
HLA_DQB1_04:01	0.88709	MHCexcluded	5	CaseDef1	-0.23004	0.249976	0.357443	0.119026	0.118553	0.142214	3776	77
HLA_DQA1_01:03	0.98918	MHCexcluded	5	CaseDef3	-0.0563309	0.0612859	0.358017	0.205563	0.203063	0.209978	2460	1393
HLA_A_02:07	0.83201	MHCexcluded	1	CaseDef3	-0.12467	0.135704	0.358256	0.0333187	0.0317173	0.0361468	2460	1393
HLA_DRB1_13:01	0.76858	MHCexcluded	5	CaseDef2	1.07853	1.17486	0.358614	0.00610804	0.00646543	0	1316	77
HLA_C_04:82	0.99997	MHCincluded	2	CaseDef1	0.994071	1.08369	0.358984	0.00511939	0.00522378	0	3776	77
HLA_C_04:01	0.98627	MHCexcluded	5	CaseDef1	0.374117	0.407895	0.359044	0.0414938	0.0418102	0.025974	3776	77
HLA_DRB1_13:01	0.76858	MHCexcluded	1	CaseDef2	1.07319	1.17045	0.359191	0.00610804	0.00646543	0	1316	77
HLA_A_02:07	0.83201	MHCexcluded	5	CaseDef1	0.425129	0.464438	0.360002	0.0333187	0.0336009	0.0194805	3776	77
HLA_C_05:01	1	MHCexcluded	10	CaseDef1	1.07848	1.17901	0.360332	0.005221	0.00532746	0	3776	77
HLA_DRB1_13:01	0.76858	MHCincluded	1	CaseDef2	1.07282	1.17304	0.360419	0.00610804	0.00646543	0	1316	77
HLA_A_02:07	0.83201	MHCincluded	1	CaseDef3	-0.12399	0.135691	0.360838	0.0333187	0.0317173	0.0361468	2460	1393
HLA_C_07:04	0.97428	MHCexcluded	2	CaseDef3	0.227724	0.249291	0.360987	0.0098836	0.0106022	0.0086145	2460	1393
HLA_DRB1_15:02	0.96178	MHCincluded	5	CaseDef3	-0.127498	0.139577	0.361003	0.119391	0.11687	0.123844	2460	1393
HLA_C_14:02	0.99152	MHCexcluded	10	CaseDef3	0.0888951	0.0973389	0.361109	0.0692664	0.0707096	0.0667179	2460	1393
HLA_DRB1_01:01	0.98126	MHCexcluded	2	CaseDef1	0.304971	0.334297	0.361623	0.0606016	0.0609105	0.0454545	3776	77
HLA_C_05:01	1	MHCexcluded	2	CaseDef1	1.05764	1.1596	0.361733	0.005221	0.00532746	0	3776	77
HLA_DQB1_06:03	0.84142	MHCincluded	5	CaseDef1	0.991991	1.08812	0.361948	0.00635855	0.00648822	0	3776	77
HLA_DPA1_02:01	0.94177	MHCincluded	1	CaseDef2	-0.203185	0.222981	0.362179	0.176993	0.175325	0.205494	1316	77
HLA_DPA1_02:01	0.94177	MHCexcluded	1	CaseDef2	-0.203098	0.222957	0.362333	0.176993	0.175325	0.205494	1316	77
HLA_DQA1_01:01	0.98112	MHCexcluded	2	CaseDef1	0.304351	0.334427	0.362787	0.0604748	0.0607811	0.0454545	3776	77
HLA_B_40:01	0.96093	MHCincluded	10	CaseDef3	0.0948707	0.10429	0.362991	0.0600361	0.0617138	0.0570732	2460	1393
HLA_DQB1_06:03	0.84142	MHCexcluded	10	CaseDef2	1.08164	1.18978	0.363294	0.00646088	0.00683891	0	1316	77
HLA_C_04:82	0.99997	MHCincluded	1	CaseDef1	0.999352	1.09977	0.363513	0.00511939	0.00522378	0	3776	77
HLA_DQB1_06:03	0.84142	MHCincluded	5	CaseDef2	1.07822	1.18685	0.363631	0.00646088	0.00683891	0	1316	77
HLA_DQA1_06:01	0.94974	MHCexcluded	2	CaseDef3	-0.166294	0.183058	0.363653	0.0183438	0.0173291	0.0201357	2460	1393
HLA_C_04:82	0.99997	MHCexcluded	1	CaseDef1	0.998707	1.10028	0.364046	0.00511939	0.00522378	0	3776	77
HLA_DRB1_11:01	0.70606	MHCincluded	10	CaseDef1	-0.451798	0.498821	0.365078	0.0287272	0.0285185	0.038961	3776	77
HLA_DPB1_05:01	0.95671	MHCexcluded	10	CaseDef3	0.0461358	0.0509572	0.365262	0.379267	0.381679	0.375007	2460	1393
HLA_C_04:82	0.99997	MHCexcluded	10	CaseDef1	1.01402	1.12021	0.365357	0.00511939	0.00522378	0	3776	77
HLA_DRB1_01:01	0.98126	MHCexcluded	5	CaseDef1	0.303345	0.335129	0.365381	0.0606016	0.0609105	0.0454545	3776	77
HLA_DRB1_13:01	0.76858	MHCincluded	5	CaseDef1	0.991181	1.09521	0.365456	0.00623112	0.00635818	0	3776	77
HLA_C_06:02	1	MHCexcluded	2	CaseDef2	-0.706476	0.780725	0.36552	0.0125642	0.0121596	0.0194805	1316	77
HLA_DQB1_03:02	0.98277	MHCincluded	10	CaseDef1	-0.296674	0.32829	0.366156	0.0892591	0.0889607	0.103896	3776	77
HLA_C_04:82	0.99997	MHCexcluded	5	CaseDef1	1.00301	1.11019	0.366281	0.00511939	0.00522378	0	3776	77
HLA_C_07:04	0.97428	MHCincluded	2	CaseDef3	0.225377	0.24947	0.366302	0.0098836	0.0106022	0.0086145	2460	1393
HLA_DQA1_01:01	0.98112	MHCexcluded	5	CaseDef1	0.302784	0.335249	0.36644	0.0604748	0.0607811	0.0454545	3776	77
HLA_C_05:01	1	MHCexcluded	5	CaseDef1	1.05717	1.17194	0.367022	0.005221	0.00532746	0	3776	77
HLA_DRB1_04:05	0.94771	MHCexcluded	1	CaseDef2	-0.230069	0.255222	0.367351	0.116776	0.115384	0.140571	1316	77
HLA_C_06:02	1	MHCexcluded	5	CaseDef2	-0.702621	0.780004	0.367699	0.0125642	0.0121596	0.0194805	1316	77
HLA_DRB1_04:05	0.94771	MHCincluded	1	CaseDef2	-0.229799	0.255234	0.367936	0.116776	0.115384	0.140571	1316	77
HLA_A_02:07	0.83201	MHCexcluded	2	CaseDef3	-0.12212	0.135814	0.368559	0.0333187	0.0317173	0.0361468	2460	1393
HLA_C_04:82	0.99997	MHCexcluded	2	CaseDef1	0.997045	1.1094	0.368799	0.00511939	0.00522378	0	3776	77
HLA_DQA1_01:03	0.98918	MHCexcluded	2	CaseDef3	-0.0550245	0.0612332	0.368863	0.205563	0.203063	0.209978	2460	1393
HLA_A_11:01	0.97479	MHCincluded	5	CaseDef2	-0.283957	0.317289	0.370815	0.0884243	0.0878982	0.0974156	1316	77
HLA_C_05:01	1	MHCexcluded	1	CaseDef1	1.05456	1.17883	0.371009	0.005221	0.00532746	0	3776	77
HLA_DRB1_13:01	0.76858	MHCincluded	5	CaseDef2	1.07842	1.20724	0.371698	0.00610804	0.00646543	0	1316	77
HLA_DRB1_13:01	0.76858	MHCexcluded	10	CaseDef2	1.08335	1.2131	0.371835	0.00610804	0.00646543	0	1316	77
HLA_C_04:82	0.99997	MHCincluded	10	CaseDef1	0.993708	1.11297	0.371941	0.00511939	0.00522378	0	3776	77
HLA_C_05:01	1	MHCincluded	1	CaseDef1	1.0558	1.1831	0.37218	0.005221	0.00532746	0	3776	77
HLA_DQB1_03:01	0.96676	MHCexcluded	2	CaseDef1	0.228513	0.256258	0.372537	0.117481	0.118023	0.0909091	3776	77
HLA_DQB1_06:03	0.84142	MHCincluded	10	CaseDef2	1.09461	1.2276	0.372569	0.00646088	0.00683891	0	1316	77
HLA_DQA1_01:01	0.98112	MHCexcluded	2	CaseDef2	0.311463	0.349929	0.373427	0.0563532	0.0569909	0.0454545	1316	77
HLA_DRB1_01:01	0.98126	MHCexcluded	2	CaseDef2	0.311463	0.349929	0.373427	0.0563532	0.0569909	0.0454545	1316	77
HLA_C_12:02	0.99136	MHCincluded	2	CaseDef3	-0.0805005	0.0905159	0.373814	0.124724	0.121138	0.131057	2460	1393
HLA_C_14:02	0.99152	MHCexcluded	5	CaseDef3	0.0863476	0.0972924	0.374806	0.0692664	0.0707096	0.0667179	2460	1393
HLA_DPB1_09:01	0.96398	MHCincluded	5	CaseDef3	-0.102636	0.115716	0.375095	0.111877	0.10938	0.116285	2460	1393
HLA_C_06:02	1	MHCexcluded	1	CaseDef2	-0.688618	0.777115	0.375552	0.0125642	0.0121596	0.0194805	1316	77
HLA_C_06:02	1	MHCincluded	1	CaseDef2	-0.690526	0.779296	0.375569	0.0125642	0.0121596	0.0194805	1316	77
HLA_DQB1_03:01	0.96676	MHCexcluded	5	CaseDef1	0.22714	0.256443	0.375761	0.117481	0.118023	0.0909091	3776	77
HLA_DQB1_06:03	0.84142	MHCincluded	10	CaseDef1	1.00145	1.13095	0.375892	0.00635855	0.00648822	0	3776	77
HLA_DQA1_01:01	0.98112	MHCexcluded	5	CaseDef2	0.310209	0.35034	0.375913	0.0563532	0.0569909	0.0454545	1316	77
HLA_DRB1_01:01	0.98126	MHCexcluded	5	CaseDef2	0.310209	0.35034	0.375913	0.0563532	0.0569909	0.0454545	1316	77
HLA_DQB1_03:01	0.96676	MHCincluded	10	CaseDef3	0.0695726	0.078644	0.376345	0.117481	0.119005	0.114789	2460	1393
HLA_DQA1_01:04	0.9905	MHCexcluded	10	CaseDef1	0.29085	0.329933	0.378024	0.0627223	0.0630744	0.0454545	3776	77
HLA_C_03:02	1	MHCincluded	2	CaseDef3	-0.232058	0.263268	0.378074	0.0104426	0.0103659	0.0105782	2460	1393
HLA_DRB1_13:01	0.76858	MHCincluded	10	CaseDef1	1.00052	1.13631	0.378588	0.00623112	0.00635818	0	3776	77
HLA_DRB1_13:01	0.76858	MHCincluded	10	CaseDef2	1.09419	1.24442	0.379249	0.00610804	0.00646543	0	1316	77
HLA_DQB1_03:02	0.98277	MHCincluded	10	CaseDef2	-0.298542	0.339854	0.379704	0.0903844	0.0895938	0.103896	1316	77
HLA_DQB1_06:03	0.84142	MHCincluded	2	CaseDef1	0.990296	1.1285	0.380196	0.00635855	0.00648822	0	3776	77
HLA_DQB1_04:01	0.88709	MHCexcluded	10	CaseDef1	-0.220198	0.251041	0.38041	0.119026	0.118553	0.142214	3776	77
HLA_DPB1_05:01	0.95671	MHCexcluded	2	CaseDef3	0.0446062	0.0508734	0.380591	0.379267	0.381679	0.375007	2460	1393
HLA_A_02:07	0.83201	MHCexcluded	2	CaseDef1	0.409936	0.468359	0.381432	0.0333187	0.0336009	0.0194805	3776	77
HLA_DRB1_01:01	0.98126	MHCexcluded	10	CaseDef1	0.296004	0.338506	0.381877	0.0606016	0.0609105	0.0454545	3776	77
HLA_B_40:01	0.96093	MHCincluded	5	CaseDef2	-0.318038	0.363979	0.382237	0.0570732	0.0562333	0.0714286	1316	77
HLA_C_07:04	0.97428	MHCexcluded	10	CaseDef3	0.218131	0.250043	0.383005	0.0098836	0.0106022	0.0086145	2460	1393
HLA_DQA1_01:01	0.98112	MHCexcluded	10	CaseDef1	0.295329	0.338656	0.383174	0.0604748	0.0607811	0.0454545	3776	77
HLA_C_04:01	0.98627	MHCincluded	10	CaseDef1	0.514042	0.589477	0.383191	0.0414938	0.0418102	0.025974	3776	77
HLA_DRB1_13:01	0.76858	MHCincluded	2	CaseDef1	0.989681	1.13493	0.383196	0.00623112	0.00635818	0	3776	77
HLA_A_02:07	0.83201	MHCincluded	1	CaseDef1	0.408491	0.468707	0.383466	0.0333187	0.0336009	0.0194805	3776	77
HLA_A_02:07	0.83201	MHCexcluded	1	CaseDef1	0.408019	0.468882	0.384194	0.0333187	0.0336009	0.0194805	3776	77
HLA_C_07:04	0.97428	MHCincluded	10	CaseDef3	0.217553	0.250387	0.38492	0.0098836	0.0106022	0.0086145	2460	1393
HLA_C_04:82	0.99997	MHCincluded	5	CaseDef1	0.99186	1.1439	0.385896	0.00511939	0.00522378	0	3776	77
HLA_DQB1_06:03	0.84142	MHCincluded	2	CaseDef2	1.06866	1.23439	0.386634	0.00646088	0.00683891	0	1316	77
HLA_DQB1_03:02	0.98277	MHCincluded	5	CaseDef1	-0.257586	0.297538	0.386641	0.0892591	0.0889607	0.103896	3776	77
HLA_B_40:01	0.96093	MHCincluded	1	CaseDef3	0.0896275	0.103531	0.386649	0.0600361	0.0617138	0.0570732	2460	1393
HLA_C_07:04	0.97428	MHCincluded	5	CaseDef3	0.216212	0.249898	0.386929	0.0098836	0.0106022	0.0086145	2460	1393
HLA_C_05:01	1	MHCincluded	5	CaseDef1	1.05596	1.22355	0.388121	0.005221	0.00532746	0	3776	77
HLA_DQA1_01:04	0.9905	MHCincluded	10	CaseDef1	0.289367	0.335344	0.388195	0.0627223	0.0630744	0.0454545	3776	77
HLA_B_40:01	0.96093	MHCexcluded	1	CaseDef3	0.0893274	0.103539	0.388278	0.0600361	0.0617138	0.0570732	2460	1393
HLA_DQA1_01:04	0.9905	MHCincluded	1	CaseDef2	0.290677	0.336942	0.388307	0.0636533	0.0647181	0.0454545	1316	77
HLA_DQA1_01:03	0.98918	MHCexcluded	10	CaseDef3	-0.0528996	0.0613708	0.388706	0.205563	0.203063	0.209978	2460	1393
HLA_DQA1_01:04	0.9905	MHCexcluded	1	CaseDef2	0.290303	0.337218	0.389306	0.0636533	0.0647181	0.0454545	1316	77
HLA_C_07:04	0.97428	MHCexcluded	5	CaseDef3	0.215092	0.250042	0.389665	0.0098836	0.0106022	0.0086145	2460	1393
HLA_DPB1_05:01	0.95671	MHCexcluded	5	CaseDef3	0.0436784	0.0509017	0.390841	0.379267	0.381679	0.375007	2460	1393
HLA_C_14:02	0.99152	MHCincluded	5	CaseDef3	0.083671	0.097628	0.391424	0.0692664	0.0707096	0.0667179	2460	1393
HLA_A_02:01	0.92856	MHCincluded	10	CaseDef1	0.233601	0.272752	0.391742	0.11591	0.116553	0.0844026	3776	77
HLA_DQA1_01:04	0.9905	MHCexcluded	10	CaseDef2	0.294336	0.344122	0.392371	0.0636533	0.0647181	0.0454545	1316	77
HLA_DQB1_03:01	0.96676	MHCincluded	1	CaseDef1	0.219934	0.257199	0.392488	0.117481	0.118023	0.0909091	3776	77
HLA_C_14:02	0.99152	MHCincluded	10	CaseDef3	0.0846859	0.0990563	0.392591	0.0692664	0.0707096	0.0667179	2460	1393
HLA_DQA1_01:04	0.9905	MHCexcluded	5	CaseDef2	0.289161	0.338294	0.392682	0.0636533	0.0647181	0.0454545	1316	77
HLA_A_02:07	0.83201	MHCexcluded	10	CaseDef1	0.405716	0.474755	0.392783	0.0333187	0.0336009	0.0194805	3776	77
HLA_DQB1_03:01	0.96676	MHCexcluded	1	CaseDef1	0.219728	0.257166	0.392872	0.117481	0.118023	0.0909091	3776	77
HLA_DRB1_11:01	0.70606	MHCexcluded	1	CaseDef1	-0.41734	0.48938	0.393775	0.0287272	0.0285185	0.038961	3776	77
HLA_DRB1_01:01	0.98126	MHCincluded	1	CaseDef1	0.287473	0.337201	0.393922	0.0606016	0.0609105	0.0454545	3776	77
HLA_DRB1_13:01	0.76858	MHCincluded	2	CaseDef2	1.06912	1.25513	0.394325	0.00610804	0.00646543	0	1316	77
HLA_A_02:01	0.92856	MHCincluded	5	CaseDef1	0.230524	0.270727	0.394492	0.11591	0.116553	0.0844026	3776	77
HLA_DPB1_04:02	0.95719	MHCincluded	10	CaseDef1	-0.303965	0.357203	0.394792	0.0915703	0.091319	0.103896	3776	77
HLA_B_40:01	0.96093	MHCincluded	2	CaseDef3	0.0879976	0.103557	0.395463	0.0600361	0.0617138	0.0570732	2460	1393
HLA_C_05:01	1	MHCincluded	10	CaseDef1	1.06649	1.25561	0.395668	0.005221	0.00532746	0	3776	77
HLA_DRB1_01:01	0.98126	MHCexcluded	1	CaseDef1	0.286545	0.337382	0.395703	0.0606016	0.0609105	0.0454545	3776	77
HLA_DQA1_01:01	0.98112	MHCincluded	1	CaseDef1	0.286536	0.337391	0.395732	0.0604748	0.0607811	0.0454545	3776	77
HLA_DRB1_11:01	0.70606	MHCincluded	1	CaseDef1	-0.414881	0.488956	0.396158	0.0287272	0.0285185	0.038961	3776	77
HLA_DPB1_04:02	0.95719	MHCincluded	2	CaseDef3	-0.0719752	0.0849343	0.39676	0.0915703	0.0897541	0.0947778	2460	1393
HLA_C_01:02	0.94051	MHCincluded	10	CaseDef3	-0.0682853	0.0806962	0.39744	0.15597	0.153952	0.159533	2460	1393
HLA_DQA1_01:01	0.98112	MHCexcluded	1	CaseDef1	0.285603	0.337573	0.397525	0.0604748	0.0607811	0.0454545	3776	77
HLA_A_02:07	0.83201	MHCincluded	5	CaseDef3	-0.116353	0.137575	0.397699	0.0333187	0.0317173	0.0361468	2460	1393
HLA_DQA1_01:04	0.9905	MHCexcluded	2	CaseDef2	0.286069	0.338438	0.397964	0.0636533	0.0647181	0.0454545	1316	77
HLA_C_14:02	0.99152	MHCexcluded	2	CaseDef3	0.082185	0.0972324	0.397975	0.0692664	0.0707096	0.0667179	2460	1393
HLA_B_40:01	0.96093	MHCincluded	5	CaseDef1	-0.30148	0.358014	0.399739	0.0600361	0.0598038	0.0714286	3776	77
HLA_DPB1_05:01	0.95671	MHCincluded	2	CaseDef3	0.0428569	0.0509848	0.400583	0.379267	0.381679	0.375007	2460	1393
HLA_B_40:01	0.96093	MHCexcluded	5	CaseDef3	0.0871617	0.103883	0.401448	0.0600361	0.0617138	0.0570732	2460	1393
HLA_DQA1_01:04	0.9905	MHCexcluded	5	CaseDef1	0.277737	0.331877	0.402667	0.0627223	0.0630744	0.0454545	3776	77
HLA_DQA1_03:01	0.92029	MHCincluded	10	CaseDef3	-0.084935	0.101548	0.402928	0.083492	0.0819776	0.0861662	2460	1393
HLA_B_07:02	1	MHCexcluded	5	CaseDef2	0.291982	0.350211	0.404433	0.0561676	0.0567945	0.0454545	1316	77
HLA_A_02:07	0.83201	MHCincluded	2	CaseDef3	-0.113135	0.135881	0.40507	0.0333187	0.0317173	0.0361468	2460	1393
HLA_C_01:02	0.94051	MHCexcluded	1	CaseDef3	-0.0565607	0.0680213	0.405683	0.15597	0.153952	0.159533	2460	1393
HLA_C_14:02	0.99152	MHCincluded	1	CaseDef3	0.0805903	0.0970318	0.406224	0.0692664	0.0707096	0.0667179	2460	1393
HLA_DQA1_06:01	0.94974	MHCincluded	2	CaseDef3	-0.151418	0.182358	0.406351	0.0183438	0.0173291	0.0201357	2460	1393
HLA_DRB1_11:01	0.70606	MHCexcluded	10	CaseDef2	-0.417133	0.502729	0.406687	0.0286001	0.0279939	0.038961	1316	77
HLA_C_05:01	1	MHCincluded	2	CaseDef1	1.0547	1.2719	0.406973	0.005221	0.00532746	0	3776	77
HLA_A_02:07	0.83201	MHCexcluded	10	CaseDef3	-0.112816	0.136058	0.407007	0.0333187	0.0317173	0.0361468	2460	1393
HLA_DRB1_11:01	0.70606	MHCincluded	2	CaseDef1	-0.403159	0.486383	0.407166	0.0287272	0.0285185	0.038961	3776	77
HLA_B_40:01	0.96093	MHCexcluded	2	CaseDef3	0.0858831	0.103624	0.40722	0.0600361	0.0617138	0.0570732	2460	1393
HLA_B_40:01	0.96093	MHCexcluded	10	CaseDef3	0.0861305	0.104041	0.407756	0.0600361	0.0617138	0.0570732	2460	1393
HLA_A_02:07	0.83201	MHCincluded	5	CaseDef1	0.39681	0.479798	0.408217	0.0333187	0.0336009	0.0194805	3776	77
HLA_C_14:02	0.99152	MHCexcluded	1	CaseDef3	0.0801622	0.0970434	0.408778	0.0692664	0.0707096	0.0667179	2460	1393
HLA_DQB1_03:02	0.98277	MHCincluded	5	CaseDef2	-0.250364	0.304431	0.410849	0.0903844	0.0895938	0.103896	1316	77
HLA_C_08:01	0.91998	MHCincluded	5	CaseDef1	-0.269555	0.327897	0.411037	0.0718361	0.0715638	0.0851883	3776	77
HLA_DRB1_11:01	0.70606	MHCexcluded	2	CaseDef1	-0.400156	0.486903	0.411168	0.0287272	0.0285185	0.038961	3776	77
HLA_C_01:02	0.94051	MHCincluded	1	CaseDef3	-0.0558711	0.0680072	0.411334	0.15597	0.153952	0.159533	2460	1393
HLA_DQA1_01:04	0.9905	MHCincluded	1	CaseDef1	0.273501	0.332937	0.411373	0.0627223	0.0630744	0.0454545	3776	77
HLA_DQA1_01:04	0.9905	MHCexcluded	1	CaseDef1	0.27348	0.333032	0.411542	0.0627223	0.0630744	0.0454545	3776	77
HLA_DQA1_06:01	0.94974	MHCexcluded	10	CaseDef3	-0.15054	0.183384	0.411704	0.0183438	0.0173291	0.0201357	2460	1393
HLA_B_07:02	1	MHCexcluded	2	CaseDef2	0.287262	0.350524	0.412489	0.0561676	0.0567945	0.0454545	1316	77
HLA_DRB1_04:05	0.94771	MHCexcluded	10	CaseDef2	-0.210468	0.258336	0.41524	0.116776	0.115384	0.140571	1316	77
HLA_DPA1_02:01	0.94177	MHCexcluded	2	CaseDef2	-0.18054	0.221978	0.416032	0.176993	0.175325	0.205494	1316	77
HLA_DQA1_01:01	0.98112	MHCincluded	1	CaseDef2	0.285879	0.351497	0.416036	0.0563532	0.0569909	0.0454545	1316	77
HLA_DRB1_01:01	0.98126	MHCincluded	1	CaseDef2	0.285879	0.351497	0.416036	0.0563532	0.0569909	0.0454545	1316	77
HLA_DQA1_01:04	0.9905	MHCexcluded	2	CaseDef1	0.270523	0.332651	0.416084	0.0627223	0.0630744	0.0454545	3776	77
HLA_B_59:01	0.71263	MHCexcluded	1	CaseDef2	0.469272	0.577109	0.416136	0.0216181	0.0221231	0.012987	1316	77
HLA_DQA1_01:01	0.98112	MHCexcluded	1	CaseDef2	0.28558	0.351456	0.416468	0.0563532	0.0569909	0.0454545	1316	77
HLA_DRB1_01:01	0.98126	MHCexcluded	1	CaseDef2	0.28558	0.351456	0.416468	0.0563532	0.0569909	0.0454545	1316	77
HLA_B_40:01	0.96093	MHCincluded	5	CaseDef3	0.0845217	0.10402	0.416473	0.0600361	0.0617138	0.0570732	2460	1393
HLA_DRB1_13:02	0.99004	MHCexcluded	2	CaseDef1	0.258764	0.318753	0.416906	0.0683865	0.0687217	0.0519481	3776	77
HLA_B_59:01	0.71263	MHCincluded	1	CaseDef2	0.468399	0.577501	0.41732	0.0216181	0.0221231	0.012987	1316	77
HLA_A_02:07	0.83201	MHCexcluded	5	CaseDef3	-0.109866	0.135886	0.418793	0.0333187	0.0317173	0.0361468	2460	1393
HLA_DQA1_01:04	0.9905	MHCincluded	2	CaseDef2	0.273967	0.339487	0.419664	0.0636533	0.0647181	0.0454545	1316	77
HLA_DRB1_04:05	0.94771	MHCexcluded	2	CaseDef1	-0.200176	0.248474	0.420461	0.120751	0.120347	0.140571	3776	77
HLA_C_14:02	0.99152	MHCincluded	2	CaseDef3	0.0781694	0.0970827	0.420714	0.0692664	0.0707096	0.0667179	2460	1393
HLA_B_52:01	0.98273	MHCincluded	5	CaseDef1	-0.373351	0.464756	0.421785	0.124059	0.122617	0.194805	3776	77
HLA_DRB1_04:05	0.94771	MHCincluded	2	CaseDef3	0.0594347	0.0740021	0.421889	0.120751	0.123001	0.116776	2460	1393
HLA_DRB1_04:05	0.94771	MHCexcluded	5	CaseDef1	-0.199474	0.248491	0.422124	0.120751	0.120347	0.140571	3776	77
HLA_DPA1_02:01	0.94177	MHCexcluded	5	CaseDef2	-0.178155	0.221998	0.422259	0.176993	0.175325	0.205494	1316	77
HLA_B_40:06	0.92791	MHCexcluded	1	CaseDef2	-0.301925	0.37633	0.422386	0.0455897	0.0444574	0.0649416	1316	77
HLA_DQB1_05:01	0.98397	MHCincluded	10	CaseDef3	0.141184	0.175986	0.422412	0.0652724	0.0664612	0.063173	2460	1393
HLA_DRB1_13:02	0.99004	MHCexcluded	5	CaseDef1	0.25603	0.319153	0.422427	0.0683865	0.0687217	0.0519481	3776	77
HLA_B_35:01	0.9863	MHCincluded	2	CaseDef2	-0.259982	0.324414	0.422905	0.0821953	0.0816854	0.0909091	1316	77
HLA_DQB1_03:01	0.96676	MHCexcluded	5	CaseDef3	0.0605066	0.0755122	0.422969	0.117481	0.119005	0.114789	2460	1393
HLA_DQB1_04:01	0.88709	MHCincluded	2	CaseDef1	-0.19786	0.247322	0.423706	0.119026	0.118553	0.142214	3776	77
HLA_B_40:06	0.92791	MHCincluded	1	CaseDef2	-0.300548	0.376148	0.424281	0.0455897	0.0444574	0.0649416	1316	77
HLA_DQA1_01:04	0.9905	MHCincluded	2	CaseDef1	0.266323	0.333471	0.424499	0.0627223	0.0630744	0.0454545	3776	77
HLA_B_59:01	0.71263	MHCincluded	1	CaseDef1	0.446103	0.559734	0.425456	0.0220317	0.0222161	0.012987	3776	77
HLA_B_59:01	0.71263	MHCexcluded	1	CaseDef1	0.445173	0.560166	0.426779	0.0220317	0.0222161	0.012987	3776	77
HLA_B_07:02	1	MHCexcluded	5	CaseDef1	0.271689	0.342137	0.427142	0.0581979	0.0584578	0.0454545	3776	77
HLA_DPA1_02:01	0.94177	MHCexcluded	10	CaseDef2	-0.177582	0.223684	0.427255	0.176993	0.175325	0.205494	1316	77
HLA_DQB1_06:01	0.99269	MHCincluded	10	CaseDef3	-0.0706589	0.0890269	0.427382	0.19923	0.196714	0.203674	2460	1393
HLA_DQB1_05:02	0.97781	MHCincluded	2	CaseDef2	0.451587	0.569201	0.427563	0.0231709	0.0237667	0.012987	1316	77
HLA_DQB1_03:01	0.96676	MHCincluded	2	CaseDef1	0.20514	0.258699	0.427797	0.117481	0.118023	0.0909091	3776	77
HLA_DRB1_13:02	0.99004	MHCexcluded	1	CaseDef1	0.252838	0.318876	0.427835	0.0683865	0.0687217	0.0519481	3776	77
HLA_DRB1_04:05	0.94771	MHCincluded	1	CaseDef3	0.0586501	0.0740043	0.428056	0.120751	0.123001	0.116776	2460	1393
HLA_DRB1_11:01	0.70606	MHCexcluded	5	CaseDef1	-0.381945	0.483418	0.429474	0.0287272	0.0285185	0.038961	3776	77
HLA_B_40:06	0.92791	MHCincluded	2	CaseDef2	-0.297051	0.376273	0.429845	0.0455897	0.0444574	0.0649416	1316	77
HLA_DPB1_05:01	0.95671	MHCincluded	5	CaseDef3	0.0416162	0.0527729	0.430351	0.379267	0.381679	0.375007	2460	1393
HLA_DQA1_06:01	0.94974	MHCincluded	1	CaseDef3	-0.143525	0.182103	0.430606	0.0183438	0.0173291	0.0201357	2460	1393
HLA_B_07:02	1	MHCexcluded	2	CaseDef1	0.269172	0.341764	0.430933	0.0581979	0.0584578	0.0454545	3776	77
HLA_DQB1_04:01	0.88709	MHCexcluded	1	CaseDef1	-0.194872	0.247453	0.430984	0.119026	0.118553	0.142214	3776	77
HLA_B_59:01	0.71263	MHCincluded	2	CaseDef1	0.440518	0.560969	0.432289	0.0220317	0.0222161	0.012987	3776	77
HLA_DQB1_04:01	0.88709	MHCincluded	1	CaseDef1	-0.194263	0.247462	0.432442	0.119026	0.118553	0.142214	3776	77
HLA_B_07:02	1	MHCincluded	1	CaseDef2	0.275684	0.351627	0.433025	0.0561676	0.0567945	0.0454545	1316	77
HLA_B_07:02	1	MHCexcluded	1	CaseDef2	0.275287	0.351561	0.433602	0.0561676	0.0567945	0.0454545	1316	77
HLA_DQA1_01:03	0.98918	MHCincluded	10	CaseDef2	-0.247658	0.316333	0.433686	0.209978	0.207067	0.25974	1316	77
HLA_DQB1_03:01	0.96676	MHCexcluded	1	CaseDef3	0.0588253	0.075215	0.434159	0.117481	0.119005	0.114789	2460	1393
HLA_DRB1_04:05	0.94771	MHCexcluded	1	CaseDef3	0.0577277	0.0739896	0.435265	0.120751	0.123001	0.116776	2460	1393
HLA_DRB1_13:02	0.99004	MHCexcluded	10	CaseDef1	0.25087	0.321554	0.435284	0.0683865	0.0687217	0.0519481	3776	77
HLA_DQA1_06:01	0.94974	MHCexcluded	5	CaseDef3	-0.142691	0.182997	0.435543	0.0183438	0.0173291	0.0201357	2460	1393
HLA_DQB1_03:01	0.96676	MHCincluded	1	CaseDef3	0.0586252	0.0752322	0.435828	0.117481	0.119005	0.114789	2460	1393
HLA_DRB1_13:02	0.99004	MHCincluded	1	CaseDef1	0.249095	0.320128	0.436503	0.0683865	0.0687217	0.0519481	3776	77
HLA_B_07:02	1	MHCexcluded	10	CaseDef1	0.268233	0.345131	0.437045	0.0581979	0.0584578	0.0454545	3776	77
HLA_DQB1_06:01	0.99269	MHCincluded	5	CaseDef3	-0.0626528	0.0807282	0.437692	0.19923	0.196714	0.203674	2460	1393
HLA_DQA1_06:01	0.94974	MHCexcluded	1	CaseDef3	-0.141175	0.181919	0.437728	0.0183438	0.0173291	0.0201357	2460	1393
HLA_DQB1_05:02	0.97781	MHCincluded	1	CaseDef2	0.444905	0.573822	0.438141	0.0231709	0.0237667	0.012987	1316	77
HLA_DRB1_15:02	0.96178	MHCincluded	5	CaseDef1	-0.341918	0.442174	0.439366	0.119391	0.117986	0.188312	3776	77
HLA_C_01:02	0.94051	MHCincluded	2	CaseDef3	-0.0525858	0.0680447	0.439633	0.15597	0.153952	0.159533	2460	1393
HLA_DPB1_02:01	0.8702	MHCincluded	5	CaseDef2	-0.156782	0.203495	0.441035	0.240614	0.239875	0.253247	1316	77
HLA_DQB1_04:01	0.88709	MHCincluded	2	CaseDef3	0.0574982	0.0746497	0.441157	0.119026	0.121088	0.115384	2460	1393
HLA_DQB1_05:02	0.97781	MHCexcluded	1	CaseDef2	0.44231	0.575756	0.442354	0.0231709	0.0237667	0.012987	1316	77
HLA_DQB1_03:01	0.96676	MHCexcluded	2	CaseDef3	0.0576597	0.0753255	0.443989	0.117481	0.119005	0.114789	2460	1393
HLA_DQA1_01:01	0.98112	MHCexcluded	10	CaseDef2	0.275802	0.360653	0.444432	0.0563532	0.0569909	0.0454545	1316	77
HLA_DRB1_01:01	0.98126	MHCexcluded	10	CaseDef2	0.275802	0.360653	0.444432	0.0563532	0.0569909	0.0454545	1316	77
HLA_B_59:01	0.71263	MHCexcluded	10	CaseDef2	0.456053	0.596767	0.444744	0.0216181	0.0221231	0.012987	1316	77
HLA_DQB1_03:01	0.96676	MHCexcluded	10	CaseDef3	0.0577444	0.0756004	0.444979	0.117481	0.119005	0.114789	2460	1393
HLA_A_02:06	0.95164	MHCincluded	10	CaseDef3	-0.0689147	0.0903523	0.445622	0.0881186	0.0857409	0.0923177	2460	1393
HLA_DRB1_11:01	0.70606	MHCexcluded	10	CaseDef1	-0.367715	0.483103	0.446566	0.0287272	0.0285185	0.038961	3776	77
HLA_DQB1_04:01	0.88709	MHCincluded	1	CaseDef3	0.0566754	0.0746537	0.447746	0.119026	0.121088	0.115384	2460	1393
HLA_C_04:01	0.98627	MHCincluded	5	CaseDef2	0.342342	0.45107	0.44788	0.0416339	0.0425502	0.025974	1316	77
HLA_DRB1_04:05	0.94771	MHCexcluded	10	CaseDef1	-0.189307	0.249471	0.44795	0.120751	0.120347	0.140571	3776	77
HLA_B_59:01	0.71263	MHCincluded	10	CaseDef2	0.47921	0.633231	0.449189	0.0216181	0.0221231	0.012987	1316	77
HLA_C_12:02	0.99136	MHCincluded	5	CaseDef1	-0.350505	0.463312	0.449338	0.124724	0.123295	0.194805	3776	77
HLA_B_07:02	1	MHCexcluded	10	CaseDef2	0.270522	0.358874	0.450965	0.0561676	0.0567945	0.0454545	1316	77
HLA_B_40:06	0.92791	MHCexcluded	2	CaseDef2	-0.281782	0.374291	0.451544	0.0455897	0.0444574	0.0649416	1316	77
HLA_DQA1_01:04	0.9905	MHCincluded	10	CaseDef2	0.264678	0.352073	0.452189	0.0636533	0.0647181	0.0454545	1316	77
HLA_B_07:02	1	MHCincluded	1	CaseDef1	0.257643	0.344238	0.454192	0.0581979	0.0584578	0.0454545	3776	77
HLA_DQB1_04:01	0.88709	MHCexcluded	1	CaseDef3	0.0557659	0.0746352	0.454955	0.119026	0.121088	0.115384	2460	1393
HLA_B_40:02	0.91987	MHCincluded	1	CaseDef3	0.0720105	0.0964345	0.455227	0.0667457	0.0684246	0.0637807	2460	1393
HLA_DQB1_03:01	0.96676	MHCincluded	2	CaseDef3	0.0561986	0.0752879	0.455396	0.117481	0.119005	0.114789	2460	1393
HLA_B_44:03	0.98284	MHCincluded	2	CaseDef3	0.0876808	0.117658	0.456138	0.0699874	0.0741711	0.0625991	2460	1393
HLA_B_40:02	0.91987	MHCincluded	2	CaseDef3	0.0718424	0.0964378	0.456295	0.0667457	0.0684246	0.0637807	2460	1393
HLA_B_59:01	0.71263	MHCincluded	2	CaseDef2	0.438474	0.588844	0.456492	0.0216181	0.0221231	0.012987	1316	77
HLA_C_04:01	0.98627	MHCincluded	5	CaseDef1	0.320875	0.431232	0.456823	0.0414938	0.0418102	0.025974	3776	77
HLA_DQB1_05:02	0.97781	MHCexcluded	2	CaseDef2	0.430934	0.57928	0.456929	0.0231709	0.0237667	0.012987	1316	77
HLA_B_07:02	1	MHCexcluded	1	CaseDef1	0.256206	0.344515	0.457075	0.0581979	0.0584578	0.0454545	3776	77
HLA_B_40:01	0.96093	MHCincluded	10	CaseDef1	-0.263049	0.354005	0.457443	0.0600361	0.0598038	0.0714286	3776	77
HLA_DQA1_06:01	0.94974	MHCincluded	10	CaseDef1	-0.55418	0.74628	0.45773	0.0183438	0.0183219	0.0194156	3776	77
HLA_DQB1_03:01	0.96676	MHCincluded	10	CaseDef1	0.199768	0.270567	0.460314	0.117481	0.118023	0.0909091	3776	77
HLA_B_40:02	0.91987	MHCexcluded	1	CaseDef3	0.0709629	0.096415	0.461721	0.0667457	0.0684246	0.0637807	2460	1393
HLA_DQB1_05:02	0.97781	MHCincluded	10	CaseDef2	0.433587	0.590703	0.462938	0.0231709	0.0237667	0.012987	1316	77
HLA_B_35:01	0.9863	MHCincluded	2	CaseDef1	-0.229654	0.313086	0.463242	0.079858	0.0796327	0.0909091	3776	77
HLA_A_02:06	0.95164	MHCincluded	5	CaseDef1	-0.233921	0.318903	0.463243	0.0881186	0.0880723	0.0903896	3776	77
HLA_DQB1_05:02	0.97781	MHCincluded	1	CaseDef1	0.418253	0.570346	0.463357	0.0223209	0.0225113	0.012987	3776	77
HLA_B_07:02	1	MHCincluded	2	CaseDef3	0.0779603	0.10633	0.46344	0.0581979	0.0593476	0.0561676	2460	1393
HLA_DQB1_05:01	0.98397	MHCincluded	2	CaseDef3	0.0732256	0.100049	0.464232	0.0652724	0.0664612	0.063173	2460	1393
HLA_DQB1_05:02	0.97781	MHCexcluded	5	CaseDef2	0.425833	0.582066	0.46442	0.0231709	0.0237667	0.012987	1316	77
HLA_DRB1_09:01	0.98998	MHCexcluded	5	CaseDef3	0.0503198	0.0688185	0.46466	0.144348	0.145601	0.142136	2460	1393
HLA_DQB1_05:02	0.97781	MHCexcluded	1	CaseDef1	0.417287	0.571045	0.464936	0.0223209	0.0225113	0.012987	3776	77
HLA_B_59:01	0.71263	MHCexcluded	5	CaseDef2	0.434944	0.596586	0.465968	0.0216181	0.0221231	0.012987	1316	77
HLA_B_59:01	0.71263	MHCexcluded	2	CaseDef1	0.416524	0.571807	0.466348	0.0220317	0.0222161	0.012987	3776	77
HLA_DQB1_05:02	0.97781	MHCincluded	2	CaseDef1	0.413882	0.570157	0.467894	0.0223209	0.0225113	0.012987	3776	77
HLA_DRB1_09:01	0.98998	MHCincluded	10	CaseDef3	0.0532488	0.0734181	0.46828	0.144348	0.145601	0.142136	2460	1393
HLA_B_35:01	0.9863	MHCincluded	10	CaseDef2	-0.23757	0.327959	0.468828	0.0821953	0.0816854	0.0909091	1316	77
HLA_B_35:01	0.9863	MHCexcluded	2	CaseDef2	-0.232243	0.320675	0.468924	0.0821953	0.0816854	0.0909091	1316	77
HLA_DQB1_05:02	0.97781	MHCexcluded	5	CaseDef1	0.414068	0.572411	0.469449	0.0223209	0.0225113	0.012987	3776	77
HLA_DPB1_05:01	0.95671	MHCincluded	1	CaseDef1	0.123613	0.171034	0.469841	0.379267	0.379955	0.345506	3776	77
HLA_DPB1_05:01	0.95671	MHCexcluded	1	CaseDef1	0.123617	0.171043	0.469848	0.379267	0.379955	0.345506	3776	77
HLA_B_40:01	0.96093	MHCexcluded	5	CaseDef2	-0.256333	0.355147	0.470438	0.0570732	0.0562333	0.0714286	1316	77
HLA_B_40:01	0.96093	MHCincluded	10	CaseDef2	-0.259999	0.360261	0.470481	0.0570732	0.0562333	0.0714286	1316	77
HLA_B_59:01	0.71263	MHCexcluded	5	CaseDef1	0.413339	0.572779	0.470518	0.0220317	0.0222161	0.012987	3776	77
HLA_DRB1_04:05	0.94771	MHCincluded	10	CaseDef3	0.0626995	0.0868916	0.470551	0.120751	0.123001	0.116776	2460	1393
HLA_C_03:03	0.95866	MHCexcluded	10	CaseDef1	0.177763	0.246958	0.471641	0.129674	0.130071	0.110169	3776	77
HLA_A_02:01	0.92856	MHCincluded	5	CaseDef2	0.20441	0.284411	0.472318	0.110168	0.111676	0.0844026	1316	77
HLA_DRB1_13:02	0.99004	MHCincluded	10	CaseDef1	0.397077	0.553095	0.472807	0.0683865	0.0687217	0.0519481	3776	77
HLA_C_03:03	0.95866	MHCexcluded	5	CaseDef1	0.177156	0.246876	0.473009	0.129674	0.130071	0.110169	3776	77
HLA_A_11:01	0.97479	MHCincluded	2	CaseDef1	-0.210216	0.293827	0.474336	0.084275	0.084007	0.0974156	3776	77
HLA_DQB1_05:02	0.97781	MHCincluded	10	CaseDef1	0.412638	0.578134	0.475387	0.0223209	0.0225113	0.012987	3776	77
HLA_DPB1_05:01	0.95671	MHCexcluded	10	CaseDef1	0.122613	0.172175	0.476376	0.379267	0.379955	0.345506	3776	77
HLA_B_59:01	0.71263	MHCexcluded	10	CaseDef1	0.410423	0.576512	0.476522	0.0220317	0.0222161	0.012987	3776	77
HLA_DRB1_09:01	0.98998	MHCexcluded	10	CaseDef3	0.0489732	0.0688764	0.477065	0.144348	0.145601	0.142136	2460	1393
HLA_DQB1_05:02	0.97781	MHCexcluded	2	CaseDef1	0.407198	0.573883	0.477983	0.0223209	0.0225113	0.012987	3776	77
HLA_DQB1_03:01	0.96676	MHCincluded	5	CaseDef3	0.0540764	0.0764838	0.479547	0.117481	0.119005	0.114789	2460	1393
HLA_C_03:03	0.95866	MHCexcluded	1	CaseDef1	0.174102	0.246407	0.479838	0.129674	0.130071	0.110169	3776	77
HLA_C_03:03	0.95866	MHCincluded	1	CaseDef1	0.173932	0.246541	0.480505	0.129674	0.130071	0.110169	3776	77
HLA_B_40:01	0.96093	MHCincluded	2	CaseDef2	-0.249188	0.353668	0.48107	0.0570732	0.0562333	0.0714286	1316	77
HLA_B_40:02	0.91987	MHCincluded	5	CaseDef3	0.0688044	0.0977823	0.481651	0.0667457	0.0684246	0.0637807	2460	1393
HLA_A_11:01	0.97479	MHCexcluded	5	CaseDef1	-0.206038	0.293632	0.482875	0.084275	0.084007	0.0974156	3776	77
HLA_B_07:02	1	MHCincluded	10	CaseDef3	0.133801	0.190789	0.483114	0.0581979	0.0593476	0.0561676	2460	1393
HLA_B_35:01	0.9863	MHCincluded	10	CaseDef1	-0.222241	0.317489	0.48393	0.079858	0.0796327	0.0909091	3776	77
HLA_B_59:01	0.71263	MHCexcluded	2	CaseDef2	0.418816	0.598988	0.484423	0.0216181	0.0221231	0.012987	1316	77
HLA_B_40:06	0.92791	MHCexcluded	5	CaseDef2	-0.260495	0.372662	0.484546	0.0455897	0.0444574	0.0649416	1316	77
HLA_A_02:07	0.83201	MHCincluded	10	CaseDef2	0.379499	0.543015	0.484631	0.0361468	0.037122	0.0194805	1316	77
HLA_DRB1_13:02	0.99004	MHCexcluded	1	CaseDef2	0.229026	0.329628	0.487179	0.0620912	0.0626847	0.0519481	1316	77
HLA_DRB1_08:03	0.97012	MHCincluded	10	CaseDef2	-0.283604	0.408293	0.487301	0.080402	0.0809271	0.0714286	1316	77
HLA_C_06:02	1	MHCexcluded	10	CaseDef2	-0.519423	0.748184	0.487528	0.0125642	0.0121596	0.0194805	1316	77
HLA_A_11:01	0.97479	MHCexcluded	2	CaseDef1	-0.203252	0.292922	0.487758	0.084275	0.084007	0.0974156	3776	77
HLA_DPB1_09:01	0.96398	MHCincluded	2	CaseDef3	-0.0615226	0.0891698	0.490226	0.111877	0.10938	0.116285	2460	1393
HLA_DQB1_03:01	0.96676	MHCexcluded	10	CaseDef2	0.187024	0.271536	0.490973	0.114789	0.116187	0.0909091	1316	77
HLA_B_35:01	0.9863	MHCexcluded	5	CaseDef2	-0.220049	0.319708	0.491276	0.0821953	0.0816854	0.0909091	1316	77
HLA_DPA1_01:03	0.97879	MHCexcluded	5	CaseDef3	0.0351192	0.0510249	0.491279	0.383859	0.387805	0.376891	2460	1393
HLA_A_11:01	0.97479	MHCexcluded	10	CaseDef1	-0.202747	0.294634	0.491369	0.084275	0.084007	0.0974156	3776	77
HLA_DQA1_01:03	0.98918	MHCincluded	5	CaseDef3	-0.05398	0.0784923	0.491635	0.205563	0.203063	0.209978	2460	1393
HLA_B_35:01	0.9863	MHCincluded	1	CaseDef2	-0.219897	0.319885	0.491814	0.0821953	0.0816854	0.0909091	1316	77
HLA_DRB1_13:02	0.99004	MHCincluded	1	CaseDef2	0.227032	0.330559	0.4922	0.0620912	0.0626847	0.0519481	1316	77
HLA_B_40:01	0.96093	MHCexcluded	1	CaseDef2	-0.241989	0.352913	0.492909	0.0570732	0.0562333	0.0714286	1316	77
HLA_B_35:01	0.9863	MHCexcluded	1	CaseDef2	-0.219195	0.319745	0.49301	0.0821953	0.0816854	0.0909091	1316	77
HLA_B_40:01	0.96093	MHCincluded	1	CaseDef2	-0.241431	0.35285	0.493829	0.0570732	0.0562333	0.0714286	1316	77
HLA_B_40:02	0.91987	MHCexcluded	2	CaseDef3	0.0660938	0.0966158	0.493919	0.0667457	0.0684246	0.0637807	2460	1393
HLA_DQB1_04:01	0.88709	MHCincluded	10	CaseDef3	0.0599608	0.0876676	0.494003	0.119026	0.121088	0.115384	2460	1393
HLA_DQB1_05:02	0.97781	MHCexcluded	10	CaseDef1	0.397671	0.58158	0.494116	0.0223209	0.0225113	0.012987	3776	77
HLA_C_03:03	0.95866	MHCexcluded	2	CaseDef1	0.169024	0.247278	0.494268	0.129674	0.130071	0.110169	3776	77
HLA_DRB1_04:05	0.94771	MHCincluded	2	CaseDef1	-0.167389	0.245765	0.495811	0.120751	0.120347	0.140571	3776	77
HLA_DQA1_01:02	0.98684	MHCexcluded	1	CaseDef3	0.0466179	0.0686375	0.497017	0.146853	0.148778	0.143454	2460	1393
HLA_DQB1_06:01	0.99269	MHCincluded	2	CaseDef3	-0.04582	0.0676481	0.498198	0.19923	0.196714	0.203674	2460	1393
HLA_DRB1_13:02	0.99004	MHCexcluded	2	CaseDef2	0.224607	0.332268	0.499053	0.0620912	0.0626847	0.0519481	1316	77
HLA_DRB1_13:02	0.99004	MHCincluded	10	CaseDef2	0.388561	0.574954	0.49916	0.0620912	0.0626847	0.0519481	1316	77
HLA_B_40:02	0.91987	MHCexcluded	5	CaseDef3	0.0653468	0.0967488	0.499404	0.0667457	0.0684246	0.0637807	2460	1393
HLA_DPB1_05:01	0.95671	MHCexcluded	5	CaseDef1	0.115485	0.171423	0.500512	0.379267	0.379955	0.345506	3776	77
HLA_DRB1_09:01	0.98998	MHCincluded	5	CaseDef3	0.047506	0.0706481	0.501309	0.144348	0.145601	0.142136	2460	1393
HLA_DPA1_02:02	0.9536	MHCincluded	1	CaseDef1	0.110294	0.164033	0.501336	0.442749	0.443389	0.41139	3776	77
HLA_DPA1_02:02	0.9536	MHCexcluded	1	CaseDef1	0.11026	0.164065	0.501553	0.442749	0.443389	0.41139	3776	77
HLA_DQB1_05:02	0.97781	MHCexcluded	10	CaseDef2	0.404004	0.602546	0.502543	0.0231709	0.0237667	0.012987	1316	77
HLA_DRB1_09:01	0.98998	MHCexcluded	2	CaseDef3	0.0460969	0.0687861	0.502763	0.144348	0.145601	0.142136	2460	1393
HLA_B_35:01	0.9863	MHCexcluded	10	CaseDef2	-0.215869	0.322137	0.502784	0.0821953	0.0816854	0.0909091	1316	77
HLA_DPB1_04:01	0.9097	MHCincluded	5	CaseDef3	0.094624	0.141577	0.503907	0.0463932	0.0483813	0.0428823	2460	1393
HLA_B_40:01	0.96093	MHCexcluded	2	CaseDef2	-0.235178	0.352145	0.504233	0.0570732	0.0562333	0.0714286	1316	77
HLA_DRB1_04:05	0.94771	MHCexcluded	1	CaseDef1	-0.164059	0.245865	0.504599	0.120751	0.120347	0.140571	3776	77
HLA_DPB1_05:01	0.95671	MHCexcluded	2	CaseDef1	0.114535	0.171666	0.504646	0.379267	0.379955	0.345506	3776	77
HLA_DQA1_01:04	0.9905	MHCincluded	5	CaseDef1	0.228836	0.343436	0.50521	0.0627223	0.0630744	0.0454545	3776	77
HLA_DQA1_01:03	0.98918	MHCincluded	10	CaseDef3	-0.0581151	0.0872289	0.50526	0.205563	0.203063	0.209978	2460	1393
HLA_B_46:01	0.93314	MHCincluded	2	CaseDef2	0.235035	0.353083	0.505625	0.0576515	0.0583651	0.0454545	1316	77
HLA_A_31:01	1	MHCexcluded	10	CaseDef1	0.195276	0.293572	0.50594	0.0833499	0.083593	0.0714286	3776	77
HLA_B_40:02	0.91987	MHCexcluded	10	CaseDef3	0.0644285	0.0968815	0.506035	0.0667457	0.0684246	0.0637807	2460	1393
HLA_DRB1_04:05	0.94771	MHCincluded	1	CaseDef1	-0.163361	0.245861	0.506406	0.120751	0.120347	0.140571	3776	77
HLA_DQB1_03:01	0.96676	MHCexcluded	1	CaseDef2	0.178357	0.268919	0.507178	0.114789	0.116187	0.0909091	1316	77
HLA_DQB1_03:01	0.96676	MHCincluded	1	CaseDef2	0.178205	0.268959	0.507603	0.114789	0.116187	0.0909091	1316	77
HLA_DPA1_02:01	0.94177	MHCincluded	10	CaseDef2	0.178085	0.269502	0.508744	0.176993	0.175325	0.205494	1316	77
HLA_B_40:01	0.96093	MHCincluded	2	CaseDef1	-0.229806	0.347964	0.508978	0.0600361	0.0598038	0.0714286	3776	77
HLA_B_40:01	0.96093	MHCexcluded	5	CaseDef1	-0.22909	0.348531	0.510988	0.0600361	0.0598038	0.0714286	3776	77
HLA_C_03:03	0.95866	MHCincluded	10	CaseDef1	0.168076	0.256046	0.511549	0.129674	0.130071	0.110169	3776	77
HLA_DPA1_01:03	0.97879	MHCexcluded	10	CaseDef3	0.0334902	0.0510587	0.511878	0.383859	0.387805	0.376891	2460	1393
HLA_DPA1_01:03	0.97879	MHCexcluded	2	CaseDef3	0.03342	0.0509878	0.512178	0.383859	0.387805	0.376891	2460	1393
HLA_B_58:01	0.93665	MHCincluded	2	CaseDef3	-0.173996	0.265879	0.512844	0.0101123	0.0101636	0.0100215	2460	1393
HLA_A_11:01	0.97479	MHCincluded	1	CaseDef1	-0.190219	0.291788	0.514461	0.084275	0.084007	0.0974156	3776	77
HLA_A_11:01	0.97479	MHCexcluded	1	CaseDef1	-0.190044	0.291615	0.514598	0.084275	0.084007	0.0974156	3776	77
HLA_B_46:01	0.93314	MHCexcluded	5	CaseDef2	0.230892	0.355578	0.516116	0.0576515	0.0583651	0.0454545	1316	77
HLA_DPA1_01:03	0.97879	MHCexcluded	1	CaseDef3	0.0330236	0.0509321	0.516736	0.383859	0.387805	0.376891	2460	1393
HLA_B_40:06	0.92791	MHCincluded	10	CaseDef2	-0.248524	0.383358	0.516803	0.0455897	0.0444574	0.0649416	1316	77
HLA_DQB1_05:02	0.97781	MHCincluded	5	CaseDef2	0.388937	0.601915	0.518172	0.0231709	0.0237667	0.012987	1316	77
HLA_DRB1_15:02	0.96178	MHCincluded	10	CaseDef2	-0.305387	0.473285	0.518765	0.123844	0.120071	0.188312	1316	77
HLA_DRB1_09:01	0.98998	MHCincluded	2	CaseDef3	0.0443386	0.0687338	0.518877	0.144348	0.145601	0.142136	2460	1393
HLA_DPA1_02:01	0.94177	MHCincluded	5	CaseDef2	0.172952	0.268111	0.518878	0.176993	0.175325	0.205494	1316	77
HLA_DRB1_09:01	0.98998	MHCincluded	1	CaseDef3	0.0443378	0.0687346	0.518889	0.144348	0.145601	0.142136	2460	1393
HLA_B_35:01	0.9863	MHCexcluded	10	CaseDef1	-0.200587	0.311583	0.519725	0.079858	0.0796327	0.0909091	3776	77
HLA_DQB1_06:04	0.94525	MHCincluded	2	CaseDef3	0.0778793	0.121011	0.519853	0.0612463	0.0646268	0.0552764	2460	1393
HLA_A_24:02	0.96553	MHCincluded	5	CaseDef2	-0.141448	0.219804	0.519888	0.387362	0.383431	0.454545	1316	77
HLA_DQA1_01:02	0.98684	MHCincluded	1	CaseDef3	0.0441345	0.0686655	0.520389	0.146853	0.148778	0.143454	2460	1393
HLA_DQA1_06:01	0.94974	MHCincluded	10	CaseDef3	-0.121626	0.189536	0.521064	0.0183438	0.0173291	0.0201357	2460	1393
HLA_DQA1_04:01	0.99969	MHCincluded	10	CaseDef3	-0.115605	0.180241	0.52127	0.0194663	0.0187004	0.0208187	2460	1393
HLA_DQB1_05:01	0.98397	MHCexcluded	2	CaseDef3	0.063324	0.098829	0.52169	0.0652724	0.0664612	0.063173	2460	1393
HLA_A_02:06	0.95164	MHCincluded	5	CaseDef3	-0.0571334	0.0892582	0.522113	0.0881186	0.0857409	0.0923177	2460	1393
HLA_DPB1_04:01	0.9097	MHCexcluded	1	CaseDef3	0.0744686	0.116549	0.522857	0.0463932	0.0483813	0.0428823	2460	1393
HLA_B_59:01	0.71263	MHCincluded	5	CaseDef2	0.390756	0.612549	0.523527	0.0216181	0.0221231	0.012987	1316	77
HLA_B_40:02	0.91987	MHCincluded	10	CaseDef3	0.06331	0.0993739	0.524067	0.0667457	0.0684246	0.0637807	2460	1393
HLA_DPA1_01:03	0.97879	MHCincluded	1	CaseDef3	0.0324059	0.0509369	0.524648	0.383859	0.387805	0.376891	2460	1393
HLA_DQA1_04:01	0.99969	MHCincluded	5	CaseDef3	-0.114272	0.179833	0.525147	0.0194663	0.0187004	0.0208187	2460	1393
HLA_C_14:03	1	MHCincluded	2	CaseDef3	0.0748241	0.117812	0.525354	0.0698168	0.0737817	0.0628148	2460	1393
HLA_B_46:01	0.93314	MHCincluded	1	CaseDef2	0.225324	0.355154	0.525794	0.0576515	0.0583651	0.0454545	1316	77
HLA_DRB1_09:01	0.98998	MHCexcluded	1	CaseDef3	0.0436018	0.0687452	0.525916	0.144348	0.145601	0.142136	2460	1393
HLA_B_58:01	0.93665	MHCincluded	10	CaseDef3	-0.30251	0.477456	0.52635	0.0101123	0.0101636	0.0100215	2460	1393
HLA_B_46:01	0.93314	MHCexcluded	1	CaseDef2	0.224738	0.355293	0.527031	0.0576515	0.0583651	0.0454545	1316	77
HLA_C_15:02	0.91734	MHCincluded	5	CaseDef2	-0.34393	0.543782	0.527075	0.0302197	0.0300881	0.0324675	1316	77
HLA_B_59:01	0.71263	MHCincluded	10	CaseDef1	0.392583	0.621198	0.527401	0.0220317	0.0222161	0.012987	3776	77
HLA_DQA1_06:01	0.94974	MHCincluded	10	CaseDef2	-0.466757	0.739641	0.528002	0.0201357	0.0201778	0.0194156	1316	77
HLA_DQB1_03:02	0.98277	MHCexcluded	1	CaseDef3	-0.054256	0.0861352	0.528764	0.0892591	0.088622	0.0903844	2460	1393
HLA_DRB1_08:02	0.95668	MHCincluded	5	CaseDef3	-0.0865515	0.137439	0.528862	0.0339247	0.0332648	0.0350901	2460	1393
HLA_DQB1_03:02	0.98277	MHCincluded	1	CaseDef3	-0.0542113	0.0861324	0.529091	0.0892591	0.088622	0.0903844	2460	1393
HLA_DRB1_04:05	0.94771	MHCexcluded	2	CaseDef3	0.0466892	0.0741926	0.529155	0.120751	0.123001	0.116776	2460	1393
HLA_DRB1_08:03	0.97012	MHCincluded	10	CaseDef1	-0.245641	0.391318	0.530182	0.0814072	0.0816107	0.0714286	3776	77
HLA_C_03:04	0.96506	MHCincluded	5	CaseDef1	-0.173522	0.276925	0.530918	0.115521	0.115489	0.117104	3776	77
HLA_B_40:06	0.92791	MHCexcluded	10	CaseDef2	-0.234325	0.375166	0.53224	0.0455897	0.0444574	0.0649416	1316	77
HLA_DQB1_05:01	0.98397	MHCexcluded	5	CaseDef3	0.0616817	0.0989519	0.533054	0.0652724	0.0664612	0.063173	2460	1393
HLA_DRB1_13:02	0.99004	MHCexcluded	5	CaseDef2	0.209155	0.335816	0.5334	0.0620912	0.0626847	0.0519481	1316	77
HLA_DQA1_04:01	0.99969	MHCincluded	2	CaseDef3	-0.111734	0.179568	0.533785	0.0194663	0.0187004	0.0208187	2460	1393
HLA_B_35:01	0.9863	MHCexcluded	2	CaseDef1	-0.191737	0.308811	0.534673	0.079858	0.0796327	0.0909091	3776	77
HLA_DPA1_02:02	0.9536	MHCexcluded	2	CaseDef1	0.101952	0.164212	0.534696	0.442749	0.443389	0.41139	3776	77
HLA_B_46:01	0.93314	MHCexcluded	2	CaseDef2	0.22095	0.356149	0.535003	0.0576515	0.0583651	0.0454545	1316	77
HLA_DQA1_01:04	0.9905	MHCincluded	5	CaseDef2	0.219602	0.354347	0.535431	0.0636533	0.0647181	0.0454545	1316	77
HLA_DQB1_03:01	0.96676	MHCexcluded	2	CaseDef2	0.166775	0.269917	0.536657	0.114789	0.116187	0.0909091	1316	77
HLA_DPB1_02:01	0.8702	MHCincluded	5	CaseDef1	-0.121851	0.197222	0.536684	0.247367	0.247247	0.253247	3776	77
HLA_DPB1_04:01	0.9097	MHCincluded	1	CaseDef3	0.0720774	0.11668	0.536749	0.0463932	0.0483813	0.0428823	2460	1393
HLA_DRB1_13:02	0.99004	MHCexcluded	10	CaseDef2	0.20985	0.34006	0.537171	0.0620912	0.0626847	0.0519481	1316	77
HLA_DQB1_03:02	0.98277	MHCincluded	2	CaseDef3	-0.05305	0.0861414	0.537995	0.0892591	0.088622	0.0903844	2460	1393
HLA_B_40:01	0.96093	MHCexcluded	1	CaseDef1	-0.21218	0.346175	0.539924	0.0600361	0.0598038	0.0714286	3776	77
HLA_B_40:01	0.96093	MHCincluded	1	CaseDef1	-0.21187	0.346151	0.54049	0.0600361	0.0598038	0.0714286	3776	77
HLA_B_59:01	0.71263	MHCincluded	5	CaseDef1	0.364966	0.596357	0.540542	0.0220317	0.0222161	0.012987	3776	77
HLA_DPA1_02:02	0.9536	MHCexcluded	5	CaseDef1	0.100322	0.163947	0.540592	0.442749	0.443389	0.41139	3776	77
HLA_DPB1_02:01	0.8702	MHCincluded	10	CaseDef2	-0.12474	0.203901	0.540694	0.240614	0.239875	0.253247	1316	77
HLA_DQA1_01:03	0.98918	MHCincluded	2	CaseDef3	-0.0404611	0.066227	0.541236	0.205563	0.203063	0.209978	2460	1393
HLA_B_40:01	0.96093	MHCexcluded	2	CaseDef1	-0.210601	0.345367	0.542	0.0600361	0.0598038	0.0714286	3776	77
HLA_DQB1_05:02	0.97781	MHCincluded	5	CaseDef1	0.362164	0.594116	0.542138	0.0223209	0.0225113	0.012987	3776	77
HLA_DQB1_03:02	0.98277	MHCexcluded	10	CaseDef3	-0.0525693	0.0862856	0.54236	0.0892591	0.088622	0.0903844	2460	1393
HLA_DPB1_04:01	0.9097	MHCincluded	5	CaseDef1	0.289464	0.476446	0.543487	0.0463932	0.0465723	0.0376104	3776	77
HLA_DQB1_05:01	0.98397	MHCexcluded	10	CaseDef3	0.0599543	0.0989973	0.544771	0.0652724	0.0664612	0.063173	2460	1393
HLA_DRB1_08:02	0.95668	MHCincluded	10	CaseDef3	-0.0835184	0.137986	0.545002	0.0339247	0.0332648	0.0350901	2460	1393
HLA_DQB1_04:01	0.88709	MHCexcluded	2	CaseDef3	0.0451838	0.0748194	0.545907	0.119026	0.121088	0.115384	2460	1393
HLA_DQA1_04:01	0.99969	MHCexcluded	5	CaseDef3	-0.108303	0.179541	0.546362	0.0194663	0.0187004	0.0208187	2460	1393
HLA_A_02:01	0.92856	MHCincluded	10	CaseDef2	0.17496	0.290101	0.546442	0.110168	0.111676	0.0844026	1316	77
HLA_DPA1_02:02	0.9536	MHCexcluded	10	CaseDef1	0.099077	0.164515	0.547017	0.442749	0.443389	0.41139	3776	77
HLA_DQA1_04:01	0.99969	MHCexcluded	2	CaseDef3	-0.108039	0.179455	0.547147	0.0194663	0.0187004	0.0208187	2460	1393
HLA_DPB1_04:01	0.9097	MHCexcluded	10	CaseDef3	0.07036	0.116952	0.547432	0.0463932	0.0483813	0.0428823	2460	1393
HLA_DPB1_04:01	0.9097	MHCexcluded	5	CaseDef3	0.0702788	0.116867	0.547603	0.0463932	0.0483813	0.0428823	2460	1393
HLA_DRB1_08:02	0.95668	MHCincluded	2	CaseDef3	-0.0824052	0.137158	0.54797	0.0339247	0.0332648	0.0350901	2460	1393
HLA_DQB1_03:02	0.98277	MHCexcluded	5	CaseDef3	-0.0517459	0.0862547	0.54856	0.0892591	0.088622	0.0903844	2460	1393
HLA_B_35:01	0.9863	MHCexcluded	5	CaseDef1	-0.183839	0.308635	0.551407	0.079858	0.0796327	0.0909091	3776	77
HLA_DQA1_01:02	0.98684	MHCexcluded	2	CaseDef3	0.0408973	0.0687966	0.552199	0.146853	0.148778	0.143454	2460	1393
HLA_DRB1_04:05	0.94771	MHCexcluded	10	CaseDef3	0.0441959	0.0744549	0.552785	0.120751	0.123001	0.116776	2460	1393
HLA_B_35:01	0.9863	MHCincluded	1	CaseDef1	-0.182517	0.307499	0.552812	0.079858	0.0796327	0.0909091	3776	77
HLA_DQB1_06:02	0.98447	MHCincluded	10	CaseDef2	-0.213059	0.358996	0.552857	0.0735822	0.0737082	0.0714286	1316	77
HLA_B_35:01	0.9863	MHCexcluded	1	CaseDef1	-0.182437	0.307445	0.552916	0.079858	0.0796327	0.0909091	3776	77
HLA_DQB1_03:01	0.96676	MHCexcluded	5	CaseDef2	0.160213	0.27055	0.553732	0.114789	0.116187	0.0909091	1316	77
HLA_DRB1_04:05	0.94771	MHCexcluded	5	CaseDef3	0.0439288	0.0743488	0.554622	0.120751	0.123001	0.116776	2460	1393
HLA_DQA1_04:01	0.99969	MHCexcluded	10	CaseDef3	-0.106122	0.17969	0.554798	0.0194663	0.0187004	0.0208187	2460	1393
HLA_DQA1_01:02	0.98684	MHCexcluded	10	CaseDef3	0.0406506	0.0689206	0.555313	0.146853	0.148778	0.143454	2460	1393
HLA_DRB1_04:05	0.94771	MHCincluded	5	CaseDef3	0.0445125	0.0755049	0.555505	0.120751	0.123001	0.116776	2460	1393
HLA_DPB1_05:01	0.95671	MHCexcluded	10	CaseDef2	0.105538	0.179365	0.556268	0.375007	0.376733	0.345506	1316	77
HLA_DPB1_04:01	0.9097	MHCexcluded	2	CaseDef3	0.0687099	0.116797	0.55634	0.0463932	0.0483813	0.0428823	2460	1393
HLA_A_02:07	0.83201	MHCincluded	10	CaseDef1	0.321022	0.546994	0.557282	0.0333187	0.0336009	0.0194805	3776	77
HLA_DQB1_03:01	0.96676	MHCincluded	2	CaseDef2	0.15849	0.270862	0.558459	0.114789	0.116187	0.0909091	1316	77
HLA_B_44:03	0.98284	MHCincluded	10	CaseDef1	0.38019	0.651477	0.559502	0.0699874	0.0704877	0.0454545	3776	77
HLA_DQB1_03:02	0.98277	MHCexcluded	2	CaseDef3	-0.0503035	0.0862002	0.559513	0.0892591	0.088622	0.0903844	2460	1393
HLA_DQB1_03:02	0.98277	MHCincluded	1	CaseDef1	-0.166365	0.285646	0.560287	0.0892591	0.0889607	0.103896	3776	77
HLA_DQB1_03:02	0.98277	MHCexcluded	1	CaseDef1	-0.165905	0.28563	0.56135	0.0892591	0.0889607	0.103896	3776	77
HLA_DRB1_08:02	0.95668	MHCexcluded	2	CaseDef3	-0.0795452	0.137115	0.561823	0.0339247	0.0332648	0.0350901	2460	1393
HLA_C_15:02	0.91734	MHCincluded	10	CaseDef2	-0.31262	0.539341	0.562162	0.0302197	0.0300881	0.0324675	1316	77
HLA_C_03:03	0.95866	MHCincluded	2	CaseDef1	0.145021	0.25034	0.562391	0.129674	0.130071	0.110169	3776	77
HLA_DQB1_03:02	0.98277	MHCincluded	2	CaseDef1	-0.164758	0.285389	0.56373	0.0892591	0.0889607	0.103896	3776	77
HLA_DQA1_04:01	0.99969	MHCincluded	1	CaseDef3	-0.103385	0.179178	0.563943	0.0194663	0.0187004	0.0208187	2460	1393
HLA_DQA1_04:01	0.99969	MHCexcluded	1	CaseDef3	-0.103364	0.179176	0.564017	0.0194663	0.0187004	0.0208187	2460	1393
HLA_DQB1_06:04	0.94525	MHCincluded	10	CaseDef1	0.359246	0.624596	0.56518	0.0612463	0.0617007	0.038961	3776	77
HLA_DQA1_01:02	0.98684	MHCexcluded	5	CaseDef3	0.0395666	0.068865	0.565593	0.146853	0.148778	0.143454	2460	1393
HLA_DQA1_01:02	0.98684	MHCexcluded	1	CaseDef1	0.131675	0.229204	0.565638	0.146853	0.147199	0.12987	3776	77
HLA_C_07:02	0.9886	MHCincluded	10	CaseDef3	-0.0534261	0.0930584	0.565891	0.127377	0.126289	0.129297	2460	1393
HLA_A_31:01	1	MHCexcluded	5	CaseDef1	0.168784	0.294535	0.566608	0.0833499	0.083593	0.0714286	3776	77
HLA_C_14:03	1	MHCincluded	10	CaseDef1	0.373112	0.652073	0.567191	0.0698168	0.0703136	0.0454545	3776	77
HLA_DRB1_15:02	0.96178	MHCincluded	2	CaseDef3	-0.0524311	0.0917863	0.567843	0.119391	0.11687	0.123844	2460	1393
HLA_A_31:01	1	MHCincluded	10	CaseDef1	0.173777	0.304328	0.567987	0.0833499	0.083593	0.0714286	3776	77
HLA_A_11:01	0.97479	MHCexcluded	10	CaseDef2	-0.172949	0.303309	0.568537	0.0884243	0.0878982	0.0974156	1316	77
HLA_A_24:02	0.96553	MHCexcluded	1	CaseDef3	-0.028611	0.0503064	0.569536	0.380945	0.377311	0.387362	2460	1393
HLA_A_24:02	0.96553	MHCincluded	5	CaseDef1	-0.122867	0.216742	0.570796	0.380945	0.379444	0.454545	3776	77
HLA_DQB1_03:02	0.98277	MHCincluded	5	CaseDef3	-0.0492637	0.0870091	0.571265	0.0892591	0.088622	0.0903844	2460	1393
HLA_DQA1_06:01	0.94974	MHCincluded	5	CaseDef1	-0.396	0.699646	0.571393	0.0183438	0.0183219	0.0194156	3776	77
HLA_C_03:04	0.96506	MHCincluded	5	CaseDef2	-0.15858	0.28054	0.571893	0.115485	0.11539	0.117104	1316	77
HLA_C_05:01	1	MHCincluded	10	CaseDef3	0.196749	0.348162	0.571999	0.005221	0.00564106	0.00447918	2460	1393
HLA_DQA1_01:02	0.98684	MHCincluded	1	CaseDef1	0.129044	0.229516	0.57395	0.146853	0.147199	0.12987	3776	77
HLA_DQB1_04:01	0.88709	MHCincluded	5	CaseDef3	0.0427878	0.0761244	0.574063	0.119026	0.121088	0.115384	2460	1393
HLA_DQB1_04:01	0.88709	MHCexcluded	10	CaseDef3	0.0421961	0.0751033	0.574225	0.119026	0.121088	0.115384	2460	1393
HLA_A_02:06	0.95164	MHCincluded	5	CaseDef2	-0.179908	0.320663	0.574763	0.0923177	0.0924305	0.0903896	1316	77
HLA_DQA1_03:01	0.92029	MHCincluded	10	CaseDef1	-0.192167	0.342555	0.57481	0.083492	0.0833407	0.0909091	3776	77
HLA_DQA1_03:01	0.92029	MHCincluded	5	CaseDef1	-0.171564	0.30704	0.576319	0.083492	0.0833407	0.0909091	3776	77
HLA_DPB1_05:01	0.95671	MHCincluded	1	CaseDef2	0.0981788	0.175814	0.576554	0.375007	0.376733	0.345506	1316	77
HLA_DPB1_05:01	0.95671	MHCexcluded	1	CaseDef2	0.0981797	0.175846	0.576619	0.375007	0.376733	0.345506	1316	77
HLA_DPB1_05:01	0.95671	MHCincluded	2	CaseDef1	0.0964617	0.172888	0.576884	0.379267	0.379955	0.345506	3776	77
HLA_C_05:01	1	MHCexcluded	2	CaseDef3	0.191425	0.34336	0.577183	0.005221	0.00564106	0.00447918	2460	1393
HLA_DRB1_08:02	0.95668	MHCincluded	1	CaseDef3	-0.0762415	0.136937	0.577689	0.0339247	0.0332648	0.0350901	2460	1393
HLA_A_31:01	1	MHCexcluded	2	CaseDef1	0.163588	0.293902	0.577796	0.0833499	0.083593	0.0714286	3776	77
HLA_DQB1_04:01	0.88709	MHCexcluded	5	CaseDef3	0.0417408	0.0750021	0.57785	0.119026	0.121088	0.115384	2460	1393
HLA_DRB1_08:02	0.95668	MHCexcluded	1	CaseDef3	-0.0761617	0.136928	0.578062	0.0339247	0.0332648	0.0350901	2460	1393
HLA_A_31:01	1	MHCexcluded	10	CaseDef2	0.172272	0.309785	0.578141	0.0823575	0.082997	0.0714286	1316	77
HLA_A_33:03	0.99213	MHCincluded	10	CaseDef2	-0.336089	0.606422	0.57943	0.0739225	0.0736884	0.0779221	1316	77
HLA_DPA1_01:03	0.97879	MHCincluded	5	CaseDef3	0.030399	0.0549898	0.580392	0.383859	0.387805	0.376891	2460	1393
HLA_DQB1_05:03	1	MHCexcluded	10	CaseDef1	0.205505	0.373145	0.581813	0.0473709	0.0475424	0.038961	3776	77
HLA_DPA1_01:03	0.97879	MHCincluded	10	CaseDef3	0.0305037	0.0555417	0.582866	0.383859	0.387805	0.376891	2460	1393
HLA_DRB1_08:02	0.95668	MHCexcluded	10	CaseDef3	-0.0753529	0.137264	0.583032	0.0339247	0.0332648	0.0350901	2460	1393
HLA_DRB1_08:02	0.95668	MHCexcluded	5	CaseDef3	-0.0750767	0.137164	0.584138	0.0339247	0.0332648	0.0350901	2460	1393
HLA_B_07:02	1	MHCexcluded	5	CaseDef3	0.0570969	0.104378	0.584366	0.0581979	0.0593476	0.0561676	2460	1393
HLA_DPB1_04:02	0.95719	MHCincluded	5	CaseDef1	-0.190064	0.348719	0.585729	0.0915703	0.091319	0.103896	3776	77
HLA_DRB1_14:05	0.78652	MHCincluded	5	CaseDef2	-0.329523	0.605183	0.586097	0.0230043	0.0228305	0.025974	1316	77
HLA_A_33:03	0.99213	MHCincluded	2	CaseDef3	0.0642914	0.11865	0.587918	0.0823894	0.0871839	0.0739225	2460	1393
HLA_B_07:02	1	MHCexcluded	2	CaseDef3	0.056501	0.104295	0.587996	0.0581979	0.0593476	0.0561676	2460	1393
HLA_B_07:02	1	MHCexcluded	10	CaseDef3	0.0562404	0.10441	0.59013	0.0581979	0.0593476	0.0561676	2460	1393
HLA_A_11:01	0.97479	MHCincluded	2	CaseDef2	-0.161645	0.300165	0.590218	0.0884243	0.0878982	0.0974156	1316	77
HLA_DQA1_05:08	0.77499	MHCincluded	5	CaseDef3	-0.149352	0.277354	0.59024	0.00818336	0.00815	0.00824228	2460	1393
HLA_B_52:01	0.98273	MHCincluded	10	CaseDef2	-0.265847	0.496933	0.592666	0.130656	0.126903	0.194805	1316	77
HLA_DPA1_02:02	0.9536	MHCincluded	1	CaseDef2	0.0885154	0.165507	0.59278	0.441762	0.443539	0.41139	1316	77
HLA_A_24:02	0.96553	MHCincluded	1	CaseDef3	-0.0269194	0.0503948	0.593223	0.380945	0.377311	0.387362	2460	1393
HLA_DPA1_02:02	0.9536	MHCexcluded	1	CaseDef2	0.0883931	0.16553	0.59334	0.441762	0.443539	0.41139	1316	77
HLA_DQA1_01:02	0.98684	MHCexcluded	2	CaseDef1	0.122829	0.230403	0.593961	0.146853	0.147199	0.12987	3776	77
HLA_DRB1_14:06	0.8866	MHCincluded	5	CaseDef2	-0.374903	0.703476	0.594082	0.017229	0.0170973	0.0194805	1316	77
HLA_C_15:02	0.91734	MHCincluded	2	CaseDef2	-0.28274	0.530837	0.59429	0.0302197	0.0300881	0.0324675	1316	77
HLA_DQA1_01:02	0.98684	MHCexcluded	5	CaseDef1	0.122567	0.230233	0.594476	0.146853	0.147199	0.12987	3776	77
HLA_DQB1_03:02	0.98277	MHCexcluded	5	CaseDef1	-0.151444	0.284479	0.594481	0.0892591	0.0889607	0.103896	3776	77
HLA_DPA1_02:01	0.94177	MHCincluded	2	CaseDef1	-0.123151	0.231407	0.594598	0.168523	0.167769	0.205494	3776	77
HLA_B_40:01	0.96093	MHCexcluded	10	CaseDef1	-0.18351	0.344936	0.594719	0.0600361	0.0598038	0.0714286	3776	77
HLA_C_05:01	1	MHCexcluded	10	CaseDef3	0.182963	0.344531	0.595383	0.005221	0.00564106	0.00447918	2460	1393
HLA_DQB1_03:02	0.98277	MHCexcluded	2	CaseDef1	-0.150728	0.284206	0.59587	0.0892591	0.0889607	0.103896	3776	77
HLA_DQB1_05:01	0.98397	MHCincluded	1	CaseDef3	0.0522186	0.0987923	0.597104	0.0652724	0.0664612	0.063173	2460	1393
HLA_A_11:01	0.97479	MHCexcluded	2	CaseDef2	-0.157943	0.299468	0.597907	0.0884243	0.0878982	0.0974156	1316	77
HLA_A_31:01	1	MHCincluded	10	CaseDef2	0.167352	0.317854	0.598538	0.0823575	0.082997	0.0714286	1316	77
HLA_A_02:07	0.83201	MHCincluded	10	CaseDef3	-0.0777097	0.147652	0.598679	0.0333187	0.0317173	0.0361468	2460	1393
HLA_A_11:01	0.97479	MHCexcluded	5	CaseDef2	-0.157086	0.300043	0.600594	0.0884243	0.0878982	0.0974156	1316	77
HLA_C_05:01	1	MHCexcluded	5	CaseDef3	0.180195	0.344186	0.6006	0.005221	0.00564106	0.00447918	2460	1393
HLA_C_07:02	0.9886	MHCincluded	5	CaseDef3	-0.0481554	0.0921851	0.601408	0.127377	0.126289	0.129297	2460	1393
HLA_A_24:02	0.96553	MHCexcluded	5	CaseDef3	-0.0263356	0.0504291	0.601509	0.380945	0.377311	0.387362	2460	1393
HLA_A_02:06	0.95164	MHCincluded	10	CaseDef1	-0.164116	0.314409	0.601682	0.0881186	0.0880723	0.0903896	3776	77
HLA_DQB1_05:01	0.98397	MHCexcluded	1	CaseDef3	0.0515329	0.0988018	0.601964	0.0652724	0.0664612	0.063173	2460	1393
HLA_DQB1_03:01	0.96676	MHCincluded	5	CaseDef1	0.141161	0.271051	0.602511	0.117481	0.118023	0.0909091	3776	77
HLA_B_46:01	0.93314	MHCincluded	5	CaseDef2	0.191316	0.368102	0.603247	0.0576515	0.0583651	0.0454545	1316	77
HLA_A_31:01	1	MHCexcluded	1	CaseDef1	0.153036	0.29475	0.603618	0.0833499	0.083593	0.0714286	3776	77
HLA_A_31:01	1	MHCincluded	1	CaseDef1	0.152966	0.294773	0.603811	0.0833499	0.083593	0.0714286	3776	77
HLA_DQB1_03:02	0.98277	MHCincluded	1	CaseDef2	-0.150931	0.291316	0.604389	0.0903844	0.0895938	0.103896	1316	77
HLA_A_02:06	0.95164	MHCexcluded	10	CaseDef3	-0.0453788	0.0876018	0.604449	0.0881186	0.0857409	0.0923177	2460	1393
HLA_DRB1_14:06	0.8866	MHCincluded	5	CaseDef1	-0.352898	0.681255	0.60445	0.0169995	0.0169489	0.0194805	3776	77
HLA_A_02:06	0.95164	MHCexcluded	5	CaseDef3	-0.0453433	0.0875548	0.604539	0.0881186	0.0857409	0.0923177	2460	1393
HLA_DQB1_03:02	0.98277	MHCexcluded	1	CaseDef2	-0.150834	0.291298	0.604598	0.0903844	0.0895938	0.103896	1316	77
HLA_B_40:01	0.96093	MHCexcluded	10	CaseDef2	-0.181509	0.352608	0.606719	0.0570732	0.0562333	0.0714286	1316	77
HLA_DRB1_13:02	0.99004	MHCincluded	2	CaseDef3	0.0617147	0.121026	0.610101	0.0683865	0.0719512	0.0620912	2460	1393
HLA_C_05:01	1	MHCexcluded	1	CaseDef3	0.174973	0.343425	0.610406	0.005221	0.00564106	0.00447918	2460	1393
HLA_DQB1_03:02	0.98277	MHCexcluded	10	CaseDef1	-0.144566	0.284534	0.611397	0.0892591	0.0889607	0.103896	3776	77
HLA_A_31:01	1	MHCexcluded	5	CaseDef2	0.15537	0.305868	0.611478	0.0823575	0.082997	0.0714286	1316	77
HLA_DQB1_05:03	1	MHCexcluded	5	CaseDef2	0.196197	0.386384	0.61161	0.0488062	0.0493822	0.038961	1316	77
HLA_DPB1_04:01	0.9097	MHCexcluded	1	CaseDef1	0.19759	0.389203	0.61168	0.0463932	0.0465723	0.0376104	3776	77
HLA_A_24:02	0.96553	MHCexcluded	2	CaseDef3	-0.0255685	0.0503658	0.611695	0.380945	0.377311	0.387362	2460	1393
HLA_DQA1_01:02	0.98684	MHCexcluded	10	CaseDef1	0.117735	0.232417	0.612457	0.146853	0.147199	0.12987	3776	77
HLA_DQB1_05:03	1	MHCexcluded	10	CaseDef2	0.197738	0.390358	0.612467	0.0488062	0.0493822	0.038961	1316	77
HLA_DPA1_02:02	0.9536	MHCincluded	10	CaseDef3	0.0265494	0.0525947	0.613705	0.442749	0.443308	0.441762	2460	1393
HLA_DPB1_05:01	0.95671	MHCexcluded	5	CaseDef2	0.0889113	0.176698	0.614837	0.375007	0.376733	0.345506	1316	77
HLA_DPB1_04:01	0.9097	MHCincluded	1	CaseDef1	0.196004	0.389868	0.615143	0.0463932	0.0465723	0.0376104	3776	77
HLA_DQB1_05:03	1	MHCexcluded	1	CaseDef2	0.194175	0.386473	0.615367	0.0488062	0.0493822	0.038961	1316	77
HLA_DQB1_05:03	1	MHCincluded	1	CaseDef2	0.194041	0.386361	0.615508	0.0488062	0.0493822	0.038961	1316	77
HLA_DQB1_03:02	0.98277	MHCincluded	2	CaseDef2	-0.145984	0.291073	0.615994	0.0903844	0.0895938	0.103896	1316	77
HLA_A_11:01	0.97479	MHCexcluded	1	CaseDef2	-0.149195	0.298423	0.617113	0.0884243	0.0878982	0.0974156	1316	77
HLA_A_24:02	0.96553	MHCexcluded	10	CaseDef3	-0.0252062	0.0504667	0.617454	0.380945	0.377311	0.387362	2460	1393
HLA_DQA1_05:08	0.77499	MHCincluded	2	CaseDef3	-0.138076	0.276598	0.617642	0.00818336	0.00815	0.00824228	2460	1393
HLA_A_11:01	0.97479	MHCincluded	1	CaseDef2	-0.148929	0.298498	0.617831	0.0884243	0.0878982	0.0974156	1316	77
HLA_C_12:02	0.99136	MHCincluded	10	CaseDef2	-0.246869	0.498187	0.620222	0.131057	0.127328	0.194805	1316	77
HLA_DPB1_05:01	0.95671	MHCexcluded	2	CaseDef2	0.0874947	0.176764	0.620614	0.375007	0.376733	0.345506	1316	77
HLA_DPA1_02:02	0.9536	MHCincluded	1	CaseDef3	0.0243257	0.0491693	0.620789	0.442749	0.443308	0.441762	2460	1393
HLA_DPA1_02:02	0.9536	MHCexcluded	1	CaseDef3	0.0242749	0.0491704	0.621526	0.442749	0.443308	0.441762	2460	1393
HLA_DPB1_13:01	0.84939	MHCexcluded	10	CaseDef2	0.308827	0.625733	0.621628	0.0179469	0.0182371	0.012987	1316	77
HLA_A_02:06	0.95164	MHCexcluded	2	CaseDef3	-0.0430969	0.0874072	0.621971	0.0881186	0.0857409	0.0923177	2460	1393
HLA_DQA1_05:08	0.77499	MHCexcluded	10	CaseDef3	-0.136449	0.276917	0.622195	0.00818336	0.00815	0.00824228	2460	1393
HLA_C_03:02	1	MHCincluded	1	CaseDef3	-0.121961	0.248379	0.623405	0.0104426	0.0103659	0.0105782	2460	1393
HLA_DQB1_05:03	1	MHCexcluded	2	CaseDef2	0.190141	0.388025	0.624119	0.0488062	0.0493822	0.038961	1316	77
HLA_C_05:01	1	MHCincluded	1	CaseDef3	0.168449	0.343852	0.624213	0.005221	0.00564106	0.00447918	2460	1393
HLA_C_03:02	1	MHCexcluded	2	CaseDef3	-0.119922	0.245336	0.624977	0.0104426	0.0103659	0.0105782	2460	1393
HLA_DQB1_05:03	1	MHCincluded	10	CaseDef1	0.18575	0.380764	0.625667	0.0473709	0.0475424	0.038961	3776	77
HLA_DQA1_05:08	0.77499	MHCincluded	1	CaseDef3	-0.134693	0.276283	0.62589	0.00818336	0.00815	0.00824228	2460	1393
HLA_DQA1_05:05	0.86736	MHCincluded	5	CaseDef3	0.0557724	0.115501	0.629185	0.0468695	0.0473742	0.0459781	2460	1393
HLA_DRB1_12:02	1	MHCexcluded	1	CaseDef2	0.306555	0.63583	0.629711	0.0190233	0.0193765	0.012987	1316	77
HLA_C_08:01	0.91998	MHCincluded	2	CaseDef1	-0.149405	0.310871	0.6308	0.0718361	0.0715638	0.0851883	3776	77
HLA_DRB1_12:02	1	MHCincluded	1	CaseDef2	0.305642	0.636599	0.631144	0.0190233	0.0193765	0.012987	1316	77
HLA_B_07:02	1	MHCincluded	1	CaseDef3	0.0500317	0.104248	0.631278	0.0581979	0.0593476	0.0561676	2460	1393
HLA_DPB1_04:02	0.95719	MHCincluded	10	CaseDef2	-0.173694	0.362176	0.631522	0.0947778	0.0942443	0.103896	1316	77
HLA_DQA1_05:03	0.72629	MHCincluded	5	CaseDef2	-0.333241	0.694962	0.631577	0.0177416	0.0176398	0.0194805	1316	77
HLA_DQA1_05:05	0.86736	MHCincluded	2	CaseDef3	0.0548638	0.114685	0.632375	0.0468695	0.0473742	0.0459781	2460	1393
HLA_DQA1_05:08	0.77499	MHCexcluded	1	CaseDef3	-0.131893	0.276055	0.632809	0.00818336	0.00815	0.00824228	2460	1393
HLA_DQA1_05:08	0.77499	MHCincluded	10	CaseDef3	-0.132389	0.277289	0.633047	0.00818336	0.00815	0.00824228	2460	1393
HLA_A_31:01	1	MHCexcluded	2	CaseDef2	0.146265	0.306427	0.633132	0.0823575	0.082997	0.0714286	1316	77
HLA_DPA1_01:03	0.97879	MHCincluded	10	CaseDef1	-0.0897771	0.188544	0.633961	0.383859	0.383874	0.383117	3776	77
HLA_DPA1_02:02	0.9536	MHCincluded	2	CaseDef1	0.0789486	0.166037	0.63444	0.442749	0.443389	0.41139	3776	77
HLA_B_15:11	0.75545	MHCexcluded	1	CaseDef1	0.387993	0.816422	0.634619	0.010936	0.0110266	0.00649351	3776	77
HLA_DQB1_05:03	1	MHCexcluded	5	CaseDef1	0.179592	0.377972	0.634682	0.0473709	0.0475424	0.038961	3776	77
HLA_C_15:02	0.91734	MHCincluded	5	CaseDef1	-0.243671	0.513691	0.635247	0.029598	0.0295395	0.0324675	3776	77
HLA_B_15:11	0.75545	MHCincluded	1	CaseDef1	0.387302	0.816753	0.635359	0.010936	0.0110266	0.00649351	3776	77
HLA_DQB1_06:04	0.94525	MHCincluded	10	CaseDef2	0.31627	0.670606	0.637199	0.0552764	0.056231	0.038961	1316	77
HLA_C_08:01	0.91998	MHCexcluded	10	CaseDef1	-0.147161	0.312174	0.637351	0.0718361	0.0715638	0.0851883	3776	77
HLA_DQA1_05:08	0.77499	MHCexcluded	2	CaseDef3	-0.130139	0.276255	0.637581	0.00818336	0.00815	0.00824228	2460	1393
HLA_DPB1_04:01	0.9097	MHCexcluded	2	CaseDef1	0.183927	0.39258	0.639421	0.0463932	0.0465723	0.0376104	3776	77
HLA_DQA1_05:03	0.72629	MHCincluded	5	CaseDef1	-0.314755	0.672883	0.639948	0.0174445	0.0174029	0.0194805	3776	77
HLA_DQA1_03:02	0.99357	MHCexcluded	5	CaseDef3	0.030723	0.0658496	0.640812	0.159963	0.16052	0.15898	2460	1393
HLA_DQA1_05:05	0.86736	MHCexcluded	2	CaseDef3	0.0533747	0.114701	0.64169	0.0468695	0.0473742	0.0459781	2460	1393
HLA_DQB1_06:02	0.98447	MHCincluded	5	CaseDef2	-0.162183	0.349173	0.642306	0.0735822	0.0737082	0.0714286	1316	77
HLA_B_07:02	1	MHCexcluded	1	CaseDef3	0.0483913	0.104254	0.642529	0.0581979	0.0593476	0.0561676	2460	1393
HLA_DPB1_09:01	0.96398	MHCincluded	10	CaseDef1	-0.169566	0.366348	0.643469	0.111877	0.110716	0.168812	3776	77
HLA_DPB1_04:01	0.9097	MHCexcluded	5	CaseDef1	0.181312	0.392423	0.644058	0.0463932	0.0465723	0.0376104	3776	77
HLA_DPB1_03:01	0.86619	MHCincluded	5	CaseDef1	-0.183557	0.39852	0.645088	0.0461897	0.0460723	0.0519481	3776	77
HLA_DRB1_12:02	1	MHCexcluded	2	CaseDef2	0.294547	0.641167	0.645953	0.0190233	0.0193765	0.012987	1316	77
HLA_DPB1_02:01	0.8702	MHCincluded	2	CaseDef2	-0.0908152	0.19794	0.646376	0.240614	0.239875	0.253247	1316	77
HLA_DPB1_04:02	0.95719	MHCexcluded	1	CaseDef1	-0.127903	0.279079	0.646733	0.0915703	0.091319	0.103896	3776	77
HLA_B_46:01	0.93314	MHCexcluded	10	CaseDef2	0.169136	0.369099	0.64678	0.0576515	0.0583651	0.0454545	1316	77
HLA_DQB1_05:03	1	MHCexcluded	1	CaseDef1	0.174242	0.380816	0.647277	0.0473709	0.0475424	0.038961	3776	77
HLA_DQB1_05:03	1	MHCincluded	1	CaseDef1	0.174014	0.380821	0.647711	0.0473709	0.0475424	0.038961	3776	77
HLA_DQA1_05:08	0.77499	MHCexcluded	5	CaseDef3	-0.126172	0.276368	0.648006	0.00818336	0.00815	0.00824228	2460	1393
HLA_DRB1_12:02	1	MHCexcluded	5	CaseDef2	0.291912	0.641346	0.648997	0.0190233	0.0193765	0.012987	1316	77
HLA_DPA1_02:01	0.94177	MHCincluded	5	CaseDef1	0.121523	0.26712	0.649154	0.168523	0.167769	0.205494	3776	77
HLA_DPB1_04:02	0.95719	MHCincluded	1	CaseDef1	-0.126895	0.278995	0.649233	0.0915703	0.091319	0.103896	3776	77
HLA_DQA1_05:05	0.86736	MHCincluded	1	CaseDef3	0.0520458	0.114696	0.649992	0.0468695	0.0473742	0.0459781	2460	1393
HLA_DRB1_15:02	0.96178	MHCincluded	5	CaseDef2	-0.202506	0.446665	0.650279	0.123844	0.120071	0.188312	1316	77
HLA_C_03:04	0.96506	MHCincluded	10	CaseDef1	-0.124948	0.276823	0.651726	0.115521	0.115489	0.117104	3776	77
HLA_DQA1_05:05	0.86736	MHCincluded	10	CaseDef3	0.052621	0.116702	0.652061	0.0468695	0.0473742	0.0459781	2460	1393
HLA_DQB1_05:03	1	MHCexcluded	2	CaseDef1	0.170863	0.379738	0.652746	0.0473709	0.0475424	0.038961	3776	77
HLA_C_08:01	0.91998	MHCexcluded	1	CaseDef1	-0.139428	0.309923	0.652799	0.0718361	0.0715638	0.0851883	3776	77
HLA_C_08:01	0.91998	MHCincluded	1	CaseDef1	-0.138809	0.309819	0.65413	0.0718361	0.0715638	0.0851883	3776	77
HLA_DPB1_04:01	0.9097	MHCexcluded	10	CaseDef1	0.175978	0.392844	0.654182	0.0463932	0.0465723	0.0376104	3776	77
HLA_DQA1_03:02	0.99357	MHCincluded	10	CaseDef3	0.0314387	0.0703454	0.654933	0.159963	0.16052	0.15898	2460	1393
HLA_DQA1_05:05	0.86736	MHCexcluded	1	CaseDef3	0.0512655	0.114723	0.654972	0.0468695	0.0473742	0.0459781	2460	1393
HLA_DRB1_15:01	0.9623	MHCincluded	10	CaseDef2	-0.156845	0.353436	0.657208	0.0759401	0.076204	0.0714286	1316	77
HLA_DQA1_05:05	0.86736	MHCexcluded	5	CaseDef3	0.0509152	0.114845	0.657521	0.0468695	0.0473742	0.0459781	2460	1393
HLA_C_03:02	1	MHCexcluded	10	CaseDef3	-0.108834	0.245548	0.657599	0.0104426	0.0103659	0.0105782	2460	1393
HLA_B_15:11	0.75545	MHCexcluded	2	CaseDef1	0.367218	0.829131	0.657841	0.010936	0.0110266	0.00649351	3776	77
HLA_DQA1_03:02	0.99357	MHCexcluded	10	CaseDef3	0.0292005	0.0659449	0.657909	0.159963	0.16052	0.15898	2460	1393
HLA_B_15:11	0.75545	MHCexcluded	10	CaseDef1	0.368307	0.831843	0.65794	0.010936	0.0110266	0.00649351	3776	77
HLA_DQA1_05:05	0.86736	MHCexcluded	10	CaseDef1	0.172094	0.389266	0.658417	0.0468695	0.0470297	0.039013	3776	77
HLA_DQA1_01:02	0.98684	MHCincluded	2	CaseDef2	-0.128988	0.291818	0.658478	0.143454	0.144249	0.12987	1316	77
HLA_A_31:01	1	MHCexcluded	1	CaseDef2	0.135732	0.307604	0.659027	0.0823575	0.082997	0.0714286	1316	77
HLA_DQA1_05:05	0.86736	MHCexcluded	10	CaseDef3	0.0507146	0.115002	0.659221	0.0468695	0.0473742	0.0459781	2460	1393
HLA_A_31:01	1	MHCincluded	1	CaseDef2	0.135554	0.307585	0.659428	0.0823575	0.082997	0.0714286	1316	77
HLA_C_05:01	1	MHCincluded	5	CaseDef3	0.152476	0.346294	0.659714	0.005221	0.00564106	0.00447918	2460	1393
HLA_DPA1_01:03	0.97879	MHCincluded	2	CaseDef3	0.0227925	0.0517899	0.659868	0.383859	0.387805	0.376891	2460	1393
HLA_DPA1_01:03	0.97879	MHCincluded	10	CaseDef2	-0.0858585	0.196686	0.662455	0.376891	0.376527	0.383117	1316	77
HLA_DQA1_01:02	0.98684	MHCincluded	5	CaseDef3	0.0364217	0.0835065	0.662725	0.146853	0.148778	0.143454	2460	1393
HLA_DPA1_02:02	0.9536	MHCexcluded	5	CaseDef2	0.0724062	0.166455	0.66357	0.441762	0.443539	0.41139	1316	77
HLA_DQB1_03:02	0.98277	MHCexcluded	2	CaseDef2	-0.12607	0.289994	0.663757	0.0903844	0.0895938	0.103896	1316	77
HLA_DPB1_04:01	0.9097	MHCincluded	5	CaseDef2	0.217833	0.50154	0.66405	0.0428823	0.0431907	0.0376104	1316	77
HLA_C_03:02	1	MHCexcluded	5	CaseDef3	-0.106402	0.244997	0.664072	0.0104426	0.0103659	0.0105782	2460	1393
HLA_DPB1_02:01	0.8702	MHCincluded	10	CaseDef1	-0.085798	0.197569	0.664094	0.247367	0.247247	0.253247	3776	77
HLA_DPA1_02:02	0.9536	MHCexcluded	2	CaseDef2	0.072182	0.166607	0.664836	0.441762	0.443539	0.41139	1316	77
HLA_B_15:11	0.75545	MHCincluded	2	CaseDef1	0.359689	0.831351	0.665265	0.010936	0.0110266	0.00649351	3776	77
HLA_C_08:01	0.91998	MHCincluded	10	CaseDef1	-0.137669	0.318592	0.665656	0.0718361	0.0715638	0.0851883	3776	77
HLA_DRB1_14:05	0.78652	MHCincluded	10	CaseDef2	-0.25634	0.593712	0.665917	0.0230043	0.0228305	0.025974	1316	77
HLA_DPB1_04:02	0.95719	MHCexcluded	2	CaseDef1	-0.119815	0.277974	0.666447	0.0915703	0.091319	0.103896	3776	77
HLA_DQA1_06:01	0.94974	MHCincluded	5	CaseDef2	-0.2948	0.689016	0.668755	0.0201357	0.0201778	0.0194156	1316	77
HLA_DQB1_03:02	0.98277	MHCexcluded	5	CaseDef2	-0.124121	0.290292	0.668961	0.0903844	0.0895938	0.103896	1316	77
HLA_DPB1_04:01	0.9097	MHCexcluded	10	CaseDef2	0.173002	0.404684	0.669017	0.0428823	0.0431907	0.0376104	1316	77
HLA_DPB1_04:01	0.9097	MHCexcluded	1	CaseDef2	0.170716	0.400234	0.669714	0.0428823	0.0431907	0.0376104	1316	77
HLA_DPB1_04:02	0.95719	MHCexcluded	5	CaseDef1	-0.118243	0.277472	0.670002	0.0915703	0.091319	0.103896	3776	77
HLA_C_15:02	0.91734	MHCexcluded	1	CaseDef2	-0.221049	0.519481	0.670459	0.0302197	0.0300881	0.0324675	1316	77
HLA_DPB1_04:01	0.9097	MHCincluded	1	CaseDef2	0.170493	0.400746	0.670517	0.0428823	0.0431907	0.0376104	1316	77
HLA_B_46:01	0.93314	MHCincluded	10	CaseDef1	-0.199429	0.469324	0.670889	0.0500814	0.0501757	0.0454545	3776	77
HLA_C_15:02	0.91734	MHCincluded	1	CaseDef2	-0.220416	0.519344	0.671265	0.0302197	0.0300881	0.0324675	1316	77
HLA_DQB1_05:01	0.98397	MHCincluded	5	CaseDef1	0.24026	0.567767	0.672173	0.0652724	0.0652793	0.0649351	3776	77
HLA_DQA1_05:07	0.82815	MHCexcluded	1	CaseDef1	0.263772	0.623525	0.672271	0.0175179	0.0176103	0.012987	3776	77
HLA_DQB1_05:03	1	MHCincluded	2	CaseDef1	0.161622	0.382289	0.67246	0.0473709	0.0475424	0.038961	3776	77
HLA_C_03:02	1	MHCincluded	10	CaseDef2	0.65144	1.54424	0.673134	0.0105782	0.0100574	0.0194805	1316	77
HLA_DQA1_05:05	0.86736	MHCexcluded	10	CaseDef2	0.173917	0.412885	0.673592	0.0459781	0.0463856	0.039013	1316	77
HLA_DQA1_05:07	0.82815	MHCincluded	1	CaseDef1	0.262552	0.624002	0.673934	0.0175179	0.0176103	0.012987	3776	77
HLA_A_02:06	0.95164	MHCincluded	2	CaseDef3	-0.0367458	0.0875036	0.674533	0.0881186	0.0857409	0.0923177	2460	1393
HLA_DPB1_04:02	0.95719	MHCexcluded	10	CaseDef1	-0.116907	0.278482	0.674632	0.0915703	0.091319	0.103896	3776	77
HLA_DQB1_03:02	0.98277	MHCincluded	10	CaseDef3	-0.0408323	0.0974588	0.675238	0.0892591	0.088622	0.0903844	2460	1393
HLA_B_15:11	0.75545	MHCexcluded	5	CaseDef1	0.351332	0.838906	0.675364	0.010936	0.0110266	0.00649351	3776	77
HLA_DRB1_14:06	0.8866	MHCincluded	2	CaseDef2	-0.285301	0.682031	0.67572	0.017229	0.0170973	0.0194805	1316	77
HLA_DPA1_02:02	0.9536	MHCexcluded	2	CaseDef3	0.0205817	0.049248	0.676005	0.442749	0.443308	0.441762	2460	1393
HLA_DRB1_14:05	0.78652	MHCincluded	2	CaseDef2	-0.245375	0.587714	0.676307	0.0230043	0.0228305	0.025974	1316	77
HLA_C_07:02	0.9886	MHCexcluded	1	CaseDef3	-0.0303662	0.0728235	0.676691	0.127377	0.126289	0.129297	2460	1393
HLA_C_05:01	1	MHCincluded	2	CaseDef3	0.14425	0.346001	0.676747	0.005221	0.00564106	0.00447918	2460	1393
HLA_DQB1_06:02	0.98447	MHCincluded	10	CaseDef1	-0.142048	0.341524	0.677464	0.0719096	0.0719194	0.0714286	3776	77
HLA_DPA1_01:03	0.97879	MHCincluded	5	CaseDef2	-0.0807784	0.194615	0.678092	0.376891	0.376527	0.383117	1316	77
HLA_DQA1_05:07	0.82815	MHCexcluded	10	CaseDef1	0.25905	0.624459	0.67826	0.0175179	0.0176103	0.012987	3776	77
HLA_DRB1_14:06	0.8866	MHCincluded	10	CaseDef2	-0.284696	0.686939	0.678551	0.017229	0.0170973	0.0194805	1316	77
HLA_DQB1_06:01	0.99269	MHCincluded	5	CaseDef1	-0.112478	0.272637	0.679931	0.19923	0.197996	0.25974	3776	77
HLA_DPA1_02:02	0.9536	MHCexcluded	10	CaseDef3	0.0202784	0.0493151	0.680925	0.442749	0.443308	0.441762	2460	1393
HLA_DRB1_14:03	0.83394	MHCexcluded	10	CaseDef1	0.256076	0.624396	0.68172	0.017389	0.0174788	0.012987	3776	77
HLA_C_08:01	0.91998	MHCexcluded	2	CaseDef1	-0.126421	0.308839	0.682288	0.0718361	0.0715638	0.0851883	3776	77
HLA_DQB1_05:03	1	MHCincluded	2	CaseDef2	0.160419	0.393048	0.68317	0.0488062	0.0493822	0.038961	1316	77
HLA_DQA1_05:07	0.82815	MHCexcluded	2	CaseDef1	0.254566	0.623913	0.683262	0.0175179	0.0176103	0.012987	3776	77
HLA_C_07:02	0.9886	MHCincluded	1	CaseDef3	-0.0296172	0.0728183	0.684208	0.127377	0.126289	0.129297	2460	1393
HLA_DRB1_14:03	0.83394	MHCexcluded	1	CaseDef1	0.254429	0.625811	0.684332	0.017389	0.0174788	0.012987	3776	77
HLA_DRB1_14:05	0.78652	MHCincluded	5	CaseDef1	-0.23119	0.569204	0.684622	0.022788	0.022723	0.025974	3776	77
HLA_B_54:01	0.9253	MHCexcluded	10	CaseDef3	-0.0383229	0.0944074	0.684793	0.0726337	0.0729051	0.0721543	2460	1393
HLA_DQB1_06:02	0.98447	MHCincluded	5	CaseDef1	-0.13669	0.337347	0.685337	0.0719096	0.0719194	0.0714286	3776	77
HLA_DRB1_14:03	0.83394	MHCincluded	1	CaseDef1	0.253444	0.626208	0.685677	0.017389	0.0174788	0.012987	3776	77
HLA_B_51:01	0.95963	MHCexcluded	10	CaseDef3	0.0351831	0.0869306	0.685678	0.0902184	0.0901593	0.0903227	2460	1393
HLA_DQA1_03:02	0.99357	MHCexcluded	2	CaseDef3	0.0265919	0.0658181	0.686197	0.159963	0.16052	0.15898	2460	1393
HLA_DRB1_13:01	0.76858	MHCincluded	10	CaseDef3	0.123467	0.306351	0.686929	0.00623112	0.00630081	0.00610804	2460	1393
HLA_DQA1_01:02	0.98684	MHCexcluded	1	CaseDef2	0.0950975	0.236907	0.688117	0.143454	0.144249	0.12987	1316	77
HLA_C_15:02	0.91734	MHCexcluded	5	CaseDef2	-0.207915	0.51796	0.688118	0.0302197	0.0300881	0.0324675	1316	77
HLA_B_51:01	0.95963	MHCexcluded	5	CaseDef3	0.0345854	0.0868519	0.690475	0.0902184	0.0901593	0.0903227	2460	1393
HLA_DPB1_05:01	0.95671	MHCincluded	2	CaseDef2	0.0707989	0.177873	0.690607	0.375007	0.376733	0.345506	1316	77
HLA_DPB1_13:01	0.84939	MHCexcluded	1	CaseDef2	0.252927	0.637427	0.691519	0.0179469	0.0182371	0.012987	1316	77
HLA_DQA1_03:01	0.92029	MHCincluded	10	CaseDef2	-0.13804	0.348485	0.69202	0.0861662	0.0858887	0.0909091	1316	77
HLA_DPA1_02:01	0.94177	MHCincluded	10	CaseDef1	0.106337	0.268595	0.692178	0.168523	0.167769	0.205494	3776	77
HLA_B_51:01	0.95963	MHCincluded	10	CaseDef3	0.0349804	0.088405	0.692338	0.0902184	0.0901593	0.0903227	2460	1393
HLA_DPB1_13:01	0.84939	MHCincluded	1	CaseDef2	0.252046	0.637589	0.692613	0.0179469	0.0182371	0.012987	1316	77
HLA_DRB1_14:03	0.83394	MHCexcluded	2	CaseDef1	0.246804	0.625428	0.693126	0.017389	0.0174788	0.012987	3776	77
HLA_DQA1_01:02	0.98684	MHCincluded	1	CaseDef2	0.0934389	0.237178	0.69361	0.143454	0.144249	0.12987	1316	77
HLA_DQB1_06:02	0.98447	MHCincluded	10	CaseDef3	-0.0379879	0.0967186	0.694491	0.0719096	0.0709624	0.0735822	2460	1393
HLA_DQB1_06:04	0.94525	MHCincluded	2	CaseDef1	0.177547	0.452058	0.694502	0.0612463	0.0617007	0.038961	3776	77
HLA_DQB1_05:01	0.98397	MHCincluded	2	CaseDef2	0.129994	0.331507	0.694962	0.063173	0.0630699	0.0649351	1316	77
HLA_DRB1_13:01	0.76858	MHCexcluded	2	CaseDef3	0.118063	0.301712	0.695568	0.00623112	0.00630081	0.00610804	2460	1393
HLA_C_15:02	0.91734	MHCexcluded	10	CaseDef2	-0.204311	0.523301	0.696221	0.0302197	0.0300881	0.0324675	1316	77
HLA_DRB1_12:02	1	MHCincluded	2	CaseDef2	0.255001	0.655474	0.697251	0.0190233	0.0193765	0.012987	1316	77
HLA_DPA1_02:02	0.9536	MHCincluded	2	CaseDef3	0.0191909	0.0494147	0.697747	0.442749	0.443308	0.441762	2460	1393
HLA_C_14:03	1	MHCincluded	10	CaseDef2	0.263408	0.678569	0.697882	0.0628148	0.0638305	0.0454545	1316	77
HLA_C_07:02	0.9886	MHCexcluded	2	CaseDef3	-0.0282855	0.0728942	0.69799	0.127377	0.126289	0.129297	2460	1393
HLA_DQA1_03:02	0.99357	MHCincluded	5	CaseDef3	0.0262502	0.0676608	0.69804	0.159963	0.16052	0.15898	2460	1393
HLA_DQA1_03:01	0.92029	MHCincluded	5	CaseDef2	-0.119854	0.308975	0.698084	0.0861662	0.0858887	0.0909091	1316	77
HLA_DRB1_13:01	0.76858	MHCexcluded	5	CaseDef3	0.116891	0.302009	0.698723	0.00623112	0.00630081	0.00610804	2460	1393
HLA_DPA1_02:02	0.9536	MHCexcluded	5	CaseDef3	0.019046	0.0492792	0.699133	0.442749	0.443308	0.441762	2460	1393
HLA_DPB1_13:01	0.84939	MHCexcluded	1	CaseDef1	0.240778	0.623542	0.699389	0.0170898	0.0171735	0.012987	3776	77
HLA_DRB1_14:06	0.8866	MHCexcluded	10	CaseDef2	-0.263013	0.681728	0.699643	0.017229	0.0170973	0.0194805	1316	77
HLA_DPB1_13:01	0.84939	MHCincluded	1	CaseDef1	0.239962	0.623707	0.700434	0.0170898	0.0171735	0.012987	3776	77
HLA_A_31:01	1	MHCincluded	2	CaseDef1	0.115755	0.301066	0.70062	0.0833499	0.083593	0.0714286	3776	77
HLA_DQA1_03:03	0.96631	MHCincluded	2	CaseDef3	0.0266367	0.0697981	0.702739	0.141428	0.142305	0.139879	2460	1393
HLA_DRB1_12:02	1	MHCexcluded	10	CaseDef2	0.251674	0.660825	0.703316	0.0190233	0.0193765	0.012987	1316	77
HLA_DPB1_13:01	0.84939	MHCexcluded	2	CaseDef1	0.23724	0.62347	0.703563	0.0170898	0.0171735	0.012987	3776	77
HLA_DQA1_05:05	0.86736	MHCincluded	2	CaseDef1	0.14867	0.390765	0.703605	0.0468695	0.0470297	0.039013	3776	77
HLA_DQA1_05:05	0.86736	MHCexcluded	5	CaseDef1	0.148643	0.390743	0.70364	0.0468695	0.0470297	0.039013	3776	77
HLA_B_44:03	0.98284	MHCincluded	2	CaseDef1	0.166146	0.437545	0.70415	0.0699874	0.0704877	0.0454545	3776	77
HLA_C_04:01	0.98627	MHCincluded	10	CaseDef3	0.0627889	0.165719	0.704772	0.0414938	0.0414144	0.0416339	2460	1393
HLA_DQA1_05:07	0.82815	MHCexcluded	5	CaseDef1	0.239194	0.631388	0.704808	0.0175179	0.0176103	0.012987	3776	77
HLA_C_15:02	0.91734	MHCexcluded	2	CaseDef2	-0.1945	0.515585	0.705994	0.0302197	0.0300881	0.0324675	1316	77
HLA_C_08:01	0.91998	MHCexcluded	5	CaseDef1	-0.115862	0.307316	0.706165	0.0718361	0.0715638	0.0851883	3776	77
HLA_DQA1_05:05	0.86736	MHCexcluded	2	CaseDef1	0.147494	0.391458	0.706335	0.0468695	0.0470297	0.039013	3776	77
HLA_B_44:03	0.98284	MHCincluded	10	CaseDef2	0.256454	0.680697	0.706358	0.0625991	0.0636022	0.0454545	1316	77
HLA_DQA1_05:07	0.82815	MHCincluded	2	CaseDef1	0.238333	0.632625	0.70637	0.0175179	0.0176103	0.012987	3776	77
HLA_DQA1_03:02	0.99357	MHCincluded	1	CaseDef3	0.0247052	0.0657735	0.707206	0.159963	0.16052	0.15898	2460	1393
HLA_B_54:01	0.9253	MHCexcluded	5	CaseDef3	-0.0354142	0.0943326	0.707349	0.0726337	0.0729051	0.0721543	2460	1393
HLA_DQA1_05:07	0.82815	MHCincluded	10	CaseDef1	0.239206	0.638785	0.708054	0.0175179	0.0176103	0.012987	3776	77
HLA_DPB1_13:01	0.84939	MHCexcluded	10	CaseDef1	0.23579	0.629792	0.708112	0.0170898	0.0171735	0.012987	3776	77
HLA_DQB1_05:03	1	MHCincluded	10	CaseDef2	0.150435	0.402127	0.708332	0.0488062	0.0493822	0.038961	1316	77
HLA_DPB1_04:01	0.9097	MHCexcluded	2	CaseDef2	0.152168	0.406824	0.708375	0.0428823	0.0431907	0.0376104	1316	77
HLA_DQA1_03:02	0.99357	MHCincluded	2	CaseDef3	0.0245239	0.0657746	0.709263	0.159963	0.16052	0.15898	2460	1393
HLA_DPA1_02:01	0.94177	MHCincluded	2	CaseDef2	-0.0878426	0.235668	0.709342	0.176993	0.175325	0.205494	1316	77
HLA_B_51:01	0.95963	MHCexcluded	2	CaseDef3	0.0322912	0.0867819	0.709821	0.0902184	0.0901593	0.0903227	2460	1393
HLA_DQA1_03:03	0.96631	MHCincluded	1	CaseDef3	0.0259375	0.0697987	0.710187	0.141428	0.142305	0.139879	2460	1393
HLA_DRB1_14:03	0.83394	MHCexcluded	5	CaseDef1	0.234566	0.631797	0.710438	0.017389	0.0174788	0.012987	3776	77
HLA_DPA1_01:03	0.97879	MHCincluded	5	CaseDef1	-0.0699337	0.188736	0.710983	0.383859	0.383874	0.383117	3776	77
HLA_DPB1_02:01	0.8702	MHCincluded	1	CaseDef2	-0.0720676	0.195884	0.71294	0.240614	0.239875	0.253247	1316	77
HLA_B_51:01	0.95963	MHCincluded	5	CaseDef3	0.0320967	0.0872931	0.713105	0.0902184	0.0901593	0.0903227	2460	1393
HLA_C_14:03	1	MHCincluded	2	CaseDef1	0.161037	0.438223	0.713263	0.0698168	0.0703136	0.0454545	3776	77
HLA_DPB1_02:01	0.8702	MHCexcluded	1	CaseDef2	-0.0718973	0.195859	0.713555	0.240614	0.239875	0.253247	1316	77
HLA_DQB1_05:01	0.98397	MHCincluded	2	CaseDef1	0.116051	0.316331	0.713719	0.0652724	0.0652793	0.0649351	3776	77
HLA_DRB1_08:03	0.97012	MHCexcluded	2	CaseDef2	0.111037	0.303045	0.714063	0.080402	0.0809271	0.0714286	1316	77
HLA_DQA1_03:02	0.99357	MHCexcluded	1	CaseDef3	0.0240667	0.0657817	0.714472	0.159963	0.16052	0.15898	2460	1393
HLA_C_03:04	0.96506	MHCincluded	10	CaseDef2	-0.103221	0.282185	0.71452	0.115485	0.11539	0.117104	1316	77
HLA_DRB1_13:01	0.76858	MHCexcluded	10	CaseDef3	0.110652	0.302653	0.714657	0.00623112	0.00630081	0.00610804	2460	1393
HLA_DRB1_14:06	0.8866	MHCincluded	2	CaseDef1	-0.236912	0.64869	0.71495	0.0169995	0.0169489	0.0194805	3776	77
HLA_DQB1_03:02	0.98277	MHCexcluded	10	CaseDef2	-0.105906	0.290271	0.715222	0.0903844	0.0895938	0.103896	1316	77
HLA_DRB1_14:03	0.83394	MHCincluded	10	CaseDef1	0.23309	0.639403	0.715452	0.017389	0.0174788	0.012987	3776	77
HLA_DRB1_14:03	0.83394	MHCincluded	2	CaseDef1	0.230821	0.634168	0.715877	0.017389	0.0174788	0.012987	3776	77
HLA_DQA1_05:03	0.72629	MHCincluded	2	CaseDef2	-0.244823	0.67349	0.716221	0.0177416	0.0176398	0.0194805	1316	77
HLA_B_52:01	0.98273	MHCincluded	5	CaseDef2	-0.167041	0.460348	0.71671	0.130656	0.126903	0.194805	1316	77
HLA_C_03:02	1	MHCexcluded	1	CaseDef3	-0.0882308	0.24348	0.717073	0.0104426	0.0103659	0.0105782	2460	1393
HLA_DPA1_02:02	0.9536	MHCexcluded	10	CaseDef2	0.0613176	0.169226	0.717097	0.441762	0.443539	0.41139	1316	77
HLA_DPB1_13:01	0.84939	MHCexcluded	5	CaseDef2	0.23288	0.644825	0.717986	0.0179469	0.0182371	0.012987	1316	77
HLA_A_02:06	0.95164	MHCincluded	10	CaseDef2	-0.114591	0.317437	0.718109	0.0923177	0.0924305	0.0903896	1316	77
HLA_DQA1_03:03	0.96631	MHCexcluded	1	CaseDef3	0.0251369	0.0697743	0.718653	0.141428	0.142305	0.139879	2460	1393
HLA_DRB1_13:01	0.76858	MHCexcluded	1	CaseDef3	0.108777	0.302495	0.719146	0.00623112	0.00630081	0.00610804	2460	1393
HLA_DPA1_02:02	0.9536	MHCincluded	5	CaseDef3	0.0185754	0.051855	0.72018	0.442749	0.443308	0.441762	2460	1393
HLA_DQB1_06:02	0.98447	MHCincluded	2	CaseDef2	-0.122834	0.343078	0.720317	0.0735822	0.0737082	0.0714286	1316	77
HLA_DRB1_08:03	0.97012	MHCincluded	1	CaseDef2	0.108295	0.302587	0.72042	0.080402	0.0809271	0.0714286	1316	77
HLA_DQA1_05:05	0.86736	MHCincluded	1	CaseDef1	0.140321	0.392959	0.721027	0.0468695	0.0470297	0.039013	3776	77
HLA_DRB1_08:03	0.97012	MHCexcluded	1	CaseDef2	0.107859	0.302583	0.721495	0.080402	0.0809271	0.0714286	1316	77
HLA_DPB1_04:01	0.9097	MHCexcluded	5	CaseDef2	0.144993	0.408794	0.722826	0.0428823	0.0431907	0.0376104	1316	77
HLA_DQA1_05:03	0.72629	MHCincluded	10	CaseDef2	-0.240418	0.677902	0.722852	0.0177416	0.0176398	0.0194805	1316	77
HLA_DPB1_14:01	0.79524	MHCexcluded	10	CaseDef3	-0.0742779	0.210105	0.723693	0.0139498	0.0136327	0.0145097	2460	1393
HLA_A_01:01	1	MHCincluded	2	CaseDef1	-0.425315	1.20424	0.723953	0.00519076	0.00516419	0.00649351	3776	77
HLA_DRB1_08:03	0.97012	MHCexcluded	1	CaseDef1	0.105741	0.299485	0.72403	0.0814072	0.0816107	0.0714286	3776	77
HLA_DQA1_05:05	0.86736	MHCexcluded	1	CaseDef1	0.138776	0.393302	0.724203	0.0468695	0.0470297	0.039013	3776	77
HLA_B_51:01	0.95963	MHCincluded	1	CaseDef3	0.0305584	0.0866552	0.724355	0.0902184	0.0901593	0.0903227	2460	1393
HLA_DQA1_01:02	0.98684	MHCincluded	5	CaseDef1	0.103569	0.293986	0.72462	0.146853	0.147199	0.12987	3776	77
HLA_DRB1_08:03	0.97012	MHCincluded	1	CaseDef1	0.105523	0.299548	0.724634	0.0814072	0.0816107	0.0714286	3776	77
HLA_DRB1_08:03	0.97012	MHCexcluded	5	CaseDef2	0.107112	0.304438	0.724961	0.080402	0.0809271	0.0714286	1316	77
HLA_DPB1_13:01	0.84939	MHCexcluded	5	CaseDef1	0.221688	0.630242	0.725026	0.0170898	0.0171735	0.012987	3776	77
HLA_A_33:03	0.99213	MHCincluded	10	CaseDef1	-0.205207	0.584505	0.72553	0.0823894	0.0824805	0.0779221	3776	77
HLA_B_51:01	0.95963	MHCexcluded	1	CaseDef3	0.0301859	0.0866576	0.727588	0.0902184	0.0901593	0.0903227	2460	1393
HLA_DRB1_14:06	0.8866	MHCexcluded	5	CaseDef2	-0.232852	0.670772	0.728486	0.017229	0.0170973	0.0194805	1316	77
HLA_DPA1_02:02	0.9536	MHCincluded	2	CaseDef2	0.0582822	0.167976	0.728615	0.441762	0.443539	0.41139	1316	77
HLA_DRB1_14:06	0.8866	MHCincluded	1	CaseDef2	-0.232154	0.669248	0.728675	0.017229	0.0170973	0.0194805	1316	77
HLA_DPB1_13:01	0.84939	MHCexcluded	2	CaseDef2	0.224263	0.647127	0.728928	0.0179469	0.0182371	0.012987	1316	77
HLA_C_15:02	0.91734	MHCincluded	10	CaseDef1	-0.172402	0.502178	0.731367	0.029598	0.0295395	0.0324675	3776	77
HLA_DRB1_14:06	0.8866	MHCexcluded	1	CaseDef2	-0.229562	0.668691	0.731372	0.017229	0.0170973	0.0194805	1316	77
HLA_DPB1_13:01	0.84939	MHCincluded	10	CaseDef2	0.225679	0.657436	0.731394	0.0179469	0.0182371	0.012987	1316	77
HLA_DQA1_01:02	0.98684	MHCexcluded	2	CaseDef2	0.0814661	0.239577	0.733825	0.143454	0.144249	0.12987	1316	77
HLA_C_07:02	0.9886	MHCexcluded	10	CaseDef3	-0.0247828	0.0729176	0.733951	0.127377	0.126289	0.129297	2460	1393
HLA_DRB1_13:01	0.76858	MHCincluded	1	CaseDef3	0.102687	0.302695	0.734428	0.00623112	0.00630081	0.00610804	2460	1393
HLA_C_08:01	0.91998	MHCincluded	5	CaseDef2	-0.107856	0.318438	0.734834	0.0768134	0.0763233	0.0851883	1316	77
HLA_C_03:03	0.95866	MHCincluded	5	CaseDef1	0.0875821	0.259542	0.735779	0.129674	0.130071	0.110169	3776	77
HLA_DRB1_08:03	0.97012	MHCincluded	10	CaseDef3	0.0356822	0.105961	0.736306	0.0814072	0.0819764	0.080402	2460	1393
HLA_DPB1_14:01	0.79524	MHCexcluded	5	CaseDef3	-0.0706743	0.21004	0.736508	0.0139498	0.0136327	0.0145097	2460	1393
HLA_DQB1_03:01	0.96676	MHCincluded	10	CaseDef2	0.0970193	0.28924	0.737302	0.114789	0.116187	0.0909091	1316	77
HLA_DQB1_06:04	0.94525	MHCincluded	2	CaseDef2	0.156493	0.467736	0.737946	0.0552764	0.056231	0.038961	1316	77
HLA_DRB1_08:03	0.97012	MHCexcluded	2	CaseDef1	0.100207	0.300602	0.738866	0.0814072	0.0816107	0.0714286	3776	77
HLA_A_01:01	1	MHCincluded	5	CaseDef1	-0.398452	1.1963	0.73908	0.00519076	0.00516419	0.00649351	3776	77
HLA_DRB1_14:06	0.8866	MHCincluded	10	CaseDef1	-0.217694	0.654141	0.73929	0.0169995	0.0169489	0.0194805	3776	77
HLA_DPB1_14:01	0.79524	MHCincluded	5	CaseDef3	-0.0698527	0.210021	0.739437	0.0139498	0.0136327	0.0145097	2460	1393
HLA_DPB1_14:01	0.79524	MHCexcluded	2	CaseDef3	-0.0694695	0.209884	0.740652	0.0139498	0.0136327	0.0145097	2460	1393
HLA_C_12:02	0.99136	MHCincluded	5	CaseDef2	-0.15191	0.459546	0.740973	0.131057	0.127328	0.194805	1316	77
HLA_B_51:01	0.95963	MHCincluded	2	CaseDef3	0.0286389	0.0866958	0.741145	0.0902184	0.0901593	0.0903227	2460	1393
HLA_B_54:01	0.9253	MHCincluded	10	CaseDef3	-0.0330025	0.0999571	0.741274	0.0726337	0.0729051	0.0721543	2460	1393
HLA_A_24:02	0.96553	MHCincluded	10	CaseDef3	-0.0214569	0.0650735	0.741602	0.380945	0.377311	0.387362	2460	1393
HLA_A_02:06	0.95164	MHCincluded	2	CaseDef1	-0.0990636	0.301018	0.742084	0.0881186	0.0880723	0.0903896	3776	77
HLA_A_31:01	1	MHCincluded	2	CaseDef2	0.102817	0.313022	0.742559	0.0823575	0.082997	0.0714286	1316	77
HLA_B_54:01	0.9253	MHCincluded	5	CaseDef3	-0.0310788	0.0948066	0.743053	0.0726337	0.0729051	0.0721543	2460	1393
HLA_DPB1_02:01	0.8702	MHCexcluded	5	CaseDef2	-0.0639181	0.19566	0.74391	0.240614	0.239875	0.253247	1316	77
HLA_DPB1_05:01	0.95671	MHCincluded	10	CaseDef1	0.0598702	0.183991	0.74488	0.379267	0.379955	0.345506	3776	77
HLA_DQA1_05:03	0.72629	MHCexcluded	10	CaseDef2	-0.217921	0.672664	0.745963	0.0177416	0.0176398	0.0194805	1316	77
HLA_DQA1_05:05	0.86736	MHCincluded	10	CaseDef1	0.129989	0.401691	0.746238	0.0468695	0.0470297	0.039013	3776	77
HLA_DRB1_14:06	0.8866	MHCexcluded	2	CaseDef2	-0.215045	0.666071	0.746804	0.017229	0.0170973	0.0194805	1316	77
HLA_B_15:11	0.75545	MHCincluded	5	CaseDef1	0.282786	0.877253	0.747184	0.010936	0.0110266	0.00649351	3776	77
HLA_C_07:02	0.9886	MHCexcluded	5	CaseDef3	-0.0234483	0.0728903	0.747685	0.127377	0.126289	0.129297	2460	1393
HLA_DPB1_13:01	0.84939	MHCincluded	10	CaseDef1	0.205778	0.64249	0.748754	0.0170898	0.0171735	0.012987	3776	77
HLA_DQB1_06:02	0.98447	MHCexcluded	10	CaseDef2	-0.109087	0.342848	0.75035	0.0735822	0.0737082	0.0714286	1316	77
HLA_C_15:02	0.91734	MHCincluded	2	CaseDef1	-0.15641	0.495146	0.752088	0.029598	0.0295395	0.0324675	3776	77
HLA_C_03:03	0.95866	MHCexcluded	10	CaseDef2	0.0851637	0.269891	0.752346	0.12271	0.123444	0.110169	1316	77
HLA_DRB1_15:01	0.9623	MHCincluded	5	CaseDef2	-0.107659	0.343489	0.753956	0.0759401	0.076204	0.0714286	1316	77
HLA_DQA1_06:01	0.94974	MHCincluded	2	CaseDef1	-0.203582	0.649718	0.754023	0.0183438	0.0183219	0.0194156	3776	77
HLA_DPB1_14:01	0.79524	MHCincluded	1	CaseDef3	-0.065519	0.209883	0.754912	0.0139498	0.0136327	0.0145097	2460	1393
HLA_DQA1_05:03	0.72629	MHCincluded	2	CaseDef1	-0.199415	0.639905	0.75532	0.0174445	0.0174029	0.0194805	3776	77
HLA_B_54:01	0.9253	MHCexcluded	2	CaseDef3	-0.0293107	0.0941462	0.755548	0.0726337	0.0729051	0.0721543	2460	1393
HLA_DQA1_01:02	0.98684	MHCincluded	2	CaseDef1	-0.087064	0.280088	0.755919	0.146853	0.147199	0.12987	3776	77
HLA_DPB1_14:01	0.79524	MHCexcluded	1	CaseDef3	-0.0652219	0.209892	0.755997	0.0139498	0.0136327	0.0145097	2460	1393
HLA_DRB1_08:03	0.97012	MHCexcluded	5	CaseDef1	0.0936896	0.30171	0.756159	0.0814072	0.0816107	0.0714286	3776	77
HLA_DRB1_16:02	0.87341	MHCincluded	5	CaseDef2	-0.373578	1.20373	0.756294	0.00718234	0.00722264	0.00649351	1316	77
HLA_DPB1_14:01	0.79524	MHCincluded	2	CaseDef3	-0.0648842	0.209749	0.757062	0.0139498	0.0136327	0.0145097	2460	1393
HLA_DPB1_03:01	0.86619	MHCincluded	2	CaseDef1	-0.119878	0.387702	0.757169	0.0461897	0.0460723	0.0519481	3776	77
HLA_C_03:04	0.96506	MHCincluded	1	CaseDef3	0.0235209	0.0762565	0.757744	0.115521	0.115542	0.115485	2460	1393
HLA_DRB1_15:01	0.9623	MHCincluded	10	CaseDef3	-0.0292878	0.0955592	0.759232	0.0745611	0.0737803	0.0759401	2460	1393
HLA_DQA1_03:01	0.92029	MHCincluded	2	CaseDef1	-0.0904234	0.295101	0.759289	0.083492	0.0833407	0.0909091	3776	77
HLA_A_02:06	0.95164	MHCexcluded	1	CaseDef3	-0.0266204	0.0869884	0.759588	0.0881186	0.0857409	0.0923177	2460	1393
HLA_DQB1_05:03	1	MHCincluded	5	CaseDef1	0.119903	0.392251	0.759848	0.0473709	0.0475424	0.038961	3776	77
HLA_DPB1_13:01	0.84939	MHCincluded	2	CaseDef2	0.200531	0.656597	0.760054	0.0179469	0.0182371	0.012987	1316	77
HLA_A_02:06	0.95164	MHCincluded	1	CaseDef3	-0.0265326	0.0869895	0.760359	0.0881186	0.0857409	0.0923177	2460	1393
HLA_A_01:01	1	MHCincluded	10	CaseDef1	-0.358439	1.18466	0.76222	0.00519076	0.00516419	0.00649351	3776	77
HLA_DQA1_03:01	0.92029	MHCincluded	1	CaseDef1	-0.0891626	0.295059	0.762511	0.083492	0.0833407	0.0909091	3776	77
HLA_DPB1_13:01	0.84939	MHCincluded	2	CaseDef1	0.193568	0.641636	0.762897	0.0170898	0.0171735	0.012987	3776	77
HLA_DRB1_14:05	0.78652	MHCincluded	2	CaseDef1	-0.166256	0.554156	0.764164	0.022788	0.022723	0.025974	3776	77
HLA_DQA1_03:01	0.92029	MHCexcluded	1	CaseDef1	-0.0884257	0.29502	0.764384	0.083492	0.0833407	0.0909091	3776	77
HLA_B_15:11	0.75545	MHCincluded	10	CaseDef1	0.265342	0.888986	0.765339	0.010936	0.0110266	0.00649351	3776	77
HLA_C_03:04	0.96506	MHCexcluded	1	CaseDef3	0.0227572	0.0762506	0.765358	0.115521	0.115542	0.115485	2460	1393
HLA_DRB1_14:05	0.78652	MHCincluded	1	CaseDef2	-0.169747	0.571534	0.766465	0.0230043	0.0228305	0.025974	1316	77
HLA_C_03:04	0.96506	MHCincluded	2	CaseDef3	0.0225957	0.0762761	0.76705	0.115521	0.115542	0.115485	2460	1393
HLA_DQA1_05:03	0.72629	MHCincluded	1	CaseDef2	-0.195384	0.661385	0.767675	0.0177416	0.0176398	0.0194805	1316	77
HLA_DRB1_14:05	0.78652	MHCexcluded	1	CaseDef2	-0.168691	0.571335	0.767797	0.0230043	0.0228305	0.025974	1316	77
HLA_DPB1_02:01	0.8702	MHCexcluded	2	CaseDef2	-0.0576078	0.195704	0.768481	0.240614	0.239875	0.253247	1316	77
HLA_DQA1_01:02	0.98684	MHCexcluded	5	CaseDef2	0.0704173	0.240719	0.769882	0.143454	0.144249	0.12987	1316	77
HLA_DQA1_05:03	0.72629	MHCexcluded	1	CaseDef2	-0.192968	0.660862	0.77029	0.0177416	0.0176398	0.0194805	1316	77
HLA_DPB1_04:01	0.9097	MHCincluded	2	CaseDef2	-0.146737	0.505866	0.771763	0.0428823	0.0431907	0.0376104	1316	77
HLA_DQA1_06:01	0.94974	MHCexcluded	2	CaseDef1	-0.187169	0.647358	0.772483	0.0183438	0.0183219	0.0194156	3776	77
HLA_A_33:03	0.99213	MHCincluded	5	CaseDef1	0.154038	0.534086	0.773029	0.0823894	0.0824805	0.0779221	3776	77
HLA_DRB1_15:01	0.9623	MHCincluded	10	CaseDef1	-0.0971741	0.337183	0.773198	0.0745611	0.074625	0.0714286	3776	77
HLA_DQB1_05:01	0.98397	MHCincluded	10	CaseDef2	-0.172086	0.59918	0.773958	0.063173	0.0630699	0.0649351	1316	77
HLA_DRB1_15:01	0.9623	MHCincluded	5	CaseDef1	-0.0954854	0.332914	0.774252	0.0745611	0.074625	0.0714286	3776	77
HLA_DQB1_05:02	0.97781	MHCexcluded	10	CaseDef3	-0.0477733	0.166801	0.774566	0.0223209	0.0218396	0.0231709	2460	1393
HLA_DPB1_14:01	0.79524	MHCincluded	10	CaseDef3	-0.0599766	0.209632	0.774798	0.0139498	0.0136327	0.0145097	2460	1393
HLA_DRB1_14:06	0.8866	MHCincluded	1	CaseDef1	-0.181364	0.634512	0.775006	0.0169995	0.0169489	0.0194805	3776	77
HLA_DRB1_14:05	0.78652	MHCexcluded	10	CaseDef2	-0.16455	0.57642	0.775286	0.0230043	0.0228305	0.025974	1316	77
HLA_DPB1_03:01	0.86619	MHCincluded	1	CaseDef1	-0.110345	0.387018	0.775555	0.0461897	0.0460723	0.0519481	3776	77
HLA_DPB1_03:01	0.86619	MHCexcluded	1	CaseDef1	-0.110262	0.387014	0.775717	0.0461897	0.0460723	0.0519481	3776	77
HLA_DQA1_05:03	0.72629	MHCexcluded	5	CaseDef2	-0.188385	0.661503	0.77581	0.0177416	0.0176398	0.0194805	1316	77
HLA_DRB1_14:06	0.8866	MHCexcluded	1	CaseDef1	-0.180406	0.634116	0.776027	0.0169995	0.0169489	0.0194805	3776	77
HLA_DPB1_02:01	0.8702	MHCincluded	2	CaseDef1	-0.054158	0.191489	0.777311	0.247367	0.247247	0.253247	3776	77
HLA_B_58:01	0.93665	MHCincluded	1	CaseDef3	-0.0709974	0.251202	0.77746	0.0101123	0.0101636	0.0100215	2460	1393
HLA_DPB1_02:01	0.8702	MHCexcluded	10	CaseDef2	-0.0558105	0.197705	0.77772	0.240614	0.239875	0.253247	1316	77
HLA_C_07:02	0.9886	MHCincluded	2	CaseDef3	-0.0205957	0.0732081	0.778457	0.127377	0.126289	0.129297	2460	1393
HLA_DRB1_08:03	0.97012	MHCincluded	2	CaseDef2	0.0860279	0.306058	0.778646	0.080402	0.0809271	0.0714286	1316	77
HLA_DRB1_08:03	0.97012	MHCincluded	2	CaseDef1	0.0849305	0.302884	0.779166	0.0814072	0.0816107	0.0714286	3776	77
HLA_DRB1_14:05	0.78652	MHCexcluded	2	CaseDef2	-0.159922	0.57055	0.779251	0.0230043	0.0228305	0.025974	1316	77
HLA_DQA1_05:07	0.82815	MHCincluded	5	CaseDef1	0.183252	0.654805	0.779587	0.0175179	0.0176103	0.012987	3776	77
HLA_DRB1_14:05	0.78652	MHCincluded	1	CaseDef1	-0.154221	0.552119	0.779995	0.022788	0.022723	0.025974	3776	77
HLA_DRB1_14:05	0.78652	MHCexcluded	1	CaseDef1	-0.154111	0.5521	0.780141	0.022788	0.022723	0.025974	3776	77
HLA_DRB1_14:05	0.78652	MHCincluded	10	CaseDef1	-0.153615	0.554848	0.781888	0.022788	0.022723	0.025974	3776	77
HLA_DQA1_06:01	0.94974	MHCexcluded	5	CaseDef1	-0.176614	0.644106	0.783931	0.0183438	0.0183219	0.0194156	3776	77
HLA_B_58:01	0.93665	MHCexcluded	2	CaseDef3	-0.0680242	0.248234	0.78406	0.0101123	0.0101636	0.0100215	2460	1393
HLA_DRB1_12:01	0.8762	MHCincluded	1	CaseDef2	0.1177	0.430116	0.784357	0.0441202	0.0445604	0.0365974	1316	77
HLA_DRB1_14:05	0.78652	MHCexcluded	2	CaseDef1	-0.150698	0.551287	0.784578	0.022788	0.022723	0.025974	3776	77
HLA_DQA1_05:03	0.72629	MHCincluded	10	CaseDef1	-0.176238	0.644858	0.784624	0.0174445	0.0174029	0.0194805	3776	77
HLA_DQB1_05:02	0.97781	MHCexcluded	2	CaseDef3	-0.0454412	0.166315	0.784681	0.0223209	0.0218396	0.0231709	2460	1393
HLA_DRB1_14:06	0.8866	MHCexcluded	10	CaseDef1	-0.174797	0.639833	0.784707	0.0169995	0.0169489	0.0194805	3776	77
HLA_DRB1_14:05	0.78652	MHCexcluded	5	CaseDef2	-0.155354	0.569852	0.785144	0.0230043	0.0228305	0.025974	1316	77
HLA_DRB1_13:01	0.76858	MHCincluded	5	CaseDef3	0.0826124	0.303697	0.785605	0.00623112	0.00630081	0.00610804	2460	1393
HLA_DPB1_13:01	0.84939	MHCincluded	5	CaseDef1	0.176022	0.648296	0.785995	0.0170898	0.0171735	0.012987	3776	77
HLA_DRB1_12:01	0.8762	MHCexcluded	1	CaseDef2	0.116476	0.430336	0.786651	0.0441202	0.0445604	0.0365974	1316	77
HLA_DPB1_04:02	0.95719	MHCincluded	5	CaseDef2	-0.0949609	0.353771	0.788373	0.0947778	0.0942443	0.103896	1316	77
HLA_C_03:03	0.95866	MHCexcluded	5	CaseDef2	0.0715684	0.267492	0.789043	0.12271	0.123444	0.110169	1316	77
HLA_DRB1_12:01	0.8762	MHCincluded	2	CaseDef2	0.115216	0.430838	0.789144	0.0441202	0.0445604	0.0365974	1316	77
HLA_DRB1_14:03	0.83394	MHCincluded	5	CaseDef1	0.175509	0.656406	0.789178	0.017389	0.0174788	0.012987	3776	77
HLA_DPB1_09:01	0.96398	MHCincluded	5	CaseDef1	-0.0946578	0.357907	0.791413	0.111877	0.110716	0.168812	3776	77
HLA_DQB1_03:01	0.96676	MHCincluded	5	CaseDef2	0.0754839	0.285541	0.791508	0.114789	0.116187	0.0909091	1316	77
HLA_DRB1_16:02	0.87341	MHCexcluded	10	CaseDef2	-0.313387	1.18653	0.791686	0.00718234	0.00722264	0.00649351	1316	77
HLA_DRB1_08:03	0.97012	MHCexcluded	10	CaseDef1	0.080634	0.305789	0.792017	0.0814072	0.0816107	0.0714286	3776	77
HLA_C_03:03	0.95866	MHCexcluded	1	CaseDef2	0.0703595	0.267256	0.792345	0.12271	0.123444	0.110169	1316	77
HLA_DQA1_05:03	0.72629	MHCexcluded	2	CaseDef2	-0.172694	0.65719	0.792723	0.0177416	0.0176398	0.0194805	1316	77
HLA_DRB1_12:01	0.8762	MHCincluded	10	CaseDef2	0.114803	0.4375	0.793008	0.0441202	0.0445604	0.0365974	1316	77
HLA_DRB1_04:01	0.83947	MHCexcluded	2	CaseDef3	0.0693668	0.266133	0.794365	0.00859408	0.00875081	0.0083173	2460	1393
HLA_DPB1_03:01	0.86619	MHCincluded	10	CaseDef1	-0.100687	0.386345	0.794391	0.0461897	0.0460723	0.0519481	3776	77
HLA_DRB1_13:01	0.76858	MHCincluded	2	CaseDef3	0.0789607	0.304214	0.795206	0.00623112	0.00630081	0.00610804	2460	1393
HLA_C_03:03	0.95866	MHCincluded	1	CaseDef2	0.069043	0.267508	0.796332	0.12271	0.123444	0.110169	1316	77
HLA_DQB1_05:02	0.97781	MHCincluded	5	CaseDef3	-0.0429703	0.166736	0.796627	0.0223209	0.0218396	0.0231709	2460	1393
HLA_B_15:18	0.92454	MHCincluded	2	CaseDef3	-0.0480917	0.18705	0.797097	0.0176963	0.0175528	0.0179497	2460	1393
HLA_DRB1_12:02	1	MHCexcluded	10	CaseDef1	0.17153	0.668839	0.797596	0.0164783	0.0165495	0.012987	3776	77
HLA_A_01:01	1	MHCincluded	1	CaseDef1	-0.294789	1.14991	0.797674	0.00519076	0.00516419	0.00649351	3776	77
HLA_B_58:01	0.93665	MHCincluded	10	CaseDef2	0.393047	1.53578	0.798007	0.0100215	0.00946809	0.0194805	1316	77
HLA_A_26:01	0.71501	MHCincluded	10	CaseDef3	-0.0256401	0.100313	0.798259	0.0712123	0.070823	0.0718999	2460	1393
HLA_A_01:01	1	MHCexcluded	1	CaseDef1	-0.29251	1.14855	0.798972	0.00519076	0.00516419	0.00649351	3776	77
HLA_B_46:01	0.93314	MHCincluded	2	CaseDef1	0.0950291	0.373544	0.799188	0.0500814	0.0501757	0.0454545	3776	77
HLA_DQB1_05:03	1	MHCincluded	5	CaseDef2	0.10327	0.40608	0.799256	0.0488062	0.0493822	0.038961	1316	77
HLA_DPB1_03:01	0.86619	MHCexcluded	2	CaseDef1	-0.096999	0.384227	0.800692	0.0461897	0.0460723	0.0519481	3776	77
HLA_B_15:11	0.75545	MHCexcluded	10	CaseDef2	0.237029	0.939299	0.800773	0.00900646	0.0091535	0.00649351	1316	77
HLA_A_02:06	0.95164	MHCexcluded	10	CaseDef1	-0.0751151	0.298192	0.801117	0.0881186	0.0880723	0.0903896	3776	77
HLA_DQA1_05:05	0.86736	MHCincluded	2	CaseDef2	0.10381	0.412894	0.801488	0.0459781	0.0463856	0.039013	1316	77
HLA_DQB1_05:02	0.97781	MHCexcluded	5	CaseDef3	-0.0416264	0.16647	0.802546	0.0223209	0.0218396	0.0231709	2460	1393
HLA_B_15:18	0.92454	MHCincluded	5	CaseDef3	-0.0464842	0.18712	0.80381	0.0176963	0.0175528	0.0179497	2460	1393
HLA_DQB1_06:03	0.84142	MHCincluded	10	CaseDef3	0.0747285	0.30317	0.805302	0.00635855	0.00630061	0.00646088	2460	1393
HLA_DQA1_06:01	0.94974	MHCexcluded	10	CaseDef1	-0.157926	0.642058	0.805707	0.0183438	0.0183219	0.0194156	3776	77
HLA_DRB1_14:05	0.78652	MHCexcluded	5	CaseDef1	-0.133183	0.548367	0.808104	0.022788	0.022723	0.025974	3776	77
HLA_A_02:06	0.95164	MHCexcluded	5	CaseDef1	-0.0720493	0.29668	0.80812	0.0881186	0.0880723	0.0903896	3776	77
HLA_DPB1_03:01	0.86619	MHCincluded	5	CaseDef2	-0.0956598	0.394423	0.808369	0.0503385	0.0502443	0.0519481	1316	77
HLA_DPB1_04:01	0.9097	MHCincluded	2	CaseDef1	-0.118254	0.489602	0.809144	0.0463932	0.0465723	0.0376104	3776	77
HLA_A_01:01	1	MHCexcluded	5	CaseDef1	-0.274818	1.14349	0.810073	0.00519076	0.00516419	0.00649351	3776	77
HLA_DQA1_06:01	0.94974	MHCincluded	1	CaseDef1	-0.153102	0.6373	0.810148	0.0183438	0.0183219	0.0194156	3776	77
HLA_C_15:02	0.91734	MHCincluded	1	CaseDef1	-0.117096	0.487481	0.810171	0.029598	0.0295395	0.0324675	3776	77
HLA_DRB1_14:06	0.8866	MHCexcluded	2	CaseDef1	-0.151569	0.631559	0.810336	0.0169995	0.0169489	0.0194805	3776	77
HLA_B_15:11	0.75545	MHCexcluded	2	CaseDef2	0.22408	0.935151	0.810626	0.00900646	0.0091535	0.00649351	1316	77
HLA_C_14:03	1	MHCincluded	2	CaseDef2	0.108518	0.452935	0.81065	0.0628148	0.0638305	0.0454545	1316	77
HLA_DQB1_06:03	0.84142	MHCexcluded	2	CaseDef3	0.0714784	0.298451	0.81072	0.00635855	0.00630061	0.00646088	2460	1393
HLA_DQB1_05:02	0.97781	MHCexcluded	1	CaseDef3	-0.0397419	0.166317	0.811142	0.0223209	0.0218396	0.0231709	2460	1393
HLA_C_15:02	0.91734	MHCexcluded	1	CaseDef1	-0.116417	0.487384	0.811213	0.029598	0.0295395	0.0324675	3776	77
HLA_DQA1_06:01	0.94974	MHCexcluded	1	CaseDef1	-0.152024	0.63673	0.811294	0.0183438	0.0183219	0.0194156	3776	77
HLA_DQA1_05:05	0.86736	MHCexcluded	5	CaseDef2	0.0985651	0.414574	0.812075	0.0459781	0.0463856	0.039013	1316	77
HLA_B_15:11	0.75545	MHCexcluded	1	CaseDef2	0.222049	0.935048	0.81229	0.00900646	0.0091535	0.00649351	1316	77
HLA_B_15:11	0.75545	MHCincluded	1	CaseDef2	0.221641	0.935168	0.812651	0.00900646	0.0091535	0.00649351	1316	77
HLA_DQA1_05:05	0.86736	MHCincluded	1	CaseDef2	0.0980069	0.414565	0.813115	0.0459781	0.0463856	0.039013	1316	77
HLA_B_44:03	0.98284	MHCincluded	2	CaseDef2	0.106953	0.453733	0.813651	0.0625991	0.0636022	0.0454545	1316	77
HLA_A_01:01	1	MHCexcluded	2	CaseDef1	-0.26872	1.14203	0.813976	0.00519076	0.00516419	0.00649351	3776	77
HLA_DQA1_05:05	0.86736	MHCexcluded	2	CaseDef2	0.0976001	0.41484	0.813998	0.0459781	0.0463856	0.039013	1316	77
HLA_DPB1_04:01	0.9097	MHCincluded	10	CaseDef3	0.0363458	0.154581	0.814112	0.0463932	0.0483813	0.0428823	2460	1393
HLA_DQA1_05:03	0.72629	MHCincluded	1	CaseDef1	-0.147187	0.626368	0.814221	0.0174445	0.0174029	0.0194805	3776	77
HLA_DQA1_03:01	0.92029	MHCexcluded	2	CaseDef1	-0.0687856	0.293109	0.814461	0.083492	0.0833407	0.0909091	3776	77
HLA_C_03:04	0.96506	MHCincluded	5	CaseDef3	0.0183094	0.0780495	0.814529	0.115521	0.115542	0.115485	2460	1393
HLA_C_03:04	0.96506	MHCexcluded	2	CaseDef3	0.0178722	0.0763895	0.815015	0.115521	0.115542	0.115485	2460	1393
HLA_DQA1_05:03	0.72629	MHCexcluded	1	CaseDef1	-0.146455	0.626029	0.815029	0.0174445	0.0174029	0.0194805	3776	77
HLA_DQA1_03:01	0.92029	MHCexcluded	5	CaseDef1	-0.0685478	0.293073	0.815067	0.083492	0.0833407	0.0909091	3776	77
HLA_DQB1_06:03	0.84142	MHCexcluded	5	CaseDef3	0.0696512	0.298745	0.815648	0.00635855	0.00630061	0.00646088	2460	1393
HLA_DQA1_05:05	0.86736	MHCexcluded	1	CaseDef2	0.0965783	0.414837	0.815909	0.0459781	0.0463856	0.039013	1316	77
HLA_DQB1_05:02	0.97781	MHCincluded	1	CaseDef3	-0.0386966	0.166273	0.815971	0.0223209	0.0218396	0.0231709	2460	1393
HLA_B_15:18	0.92454	MHCexcluded	5	CaseDef3	-0.0435009	0.187029	0.816081	0.0176963	0.0175528	0.0179497	2460	1393
HLA_DRB1_04:01	0.83947	MHCincluded	10	CaseDef3	0.0620498	0.267414	0.81651	0.00859408	0.00875081	0.0083173	2460	1393
HLA_DPB1_04:02	0.95719	MHCincluded	2	CaseDef1	-0.0636502	0.274486	0.816624	0.0915703	0.091319	0.103896	3776	77
HLA_DRB1_12:01	0.8762	MHCexcluded	2	CaseDef2	0.100554	0.433889	0.816732	0.0441202	0.0445604	0.0365974	1316	77
HLA_DQB1_03:03	0.97992	MHCexcluded	5	CaseDef3	0.0152736	0.0664077	0.818094	0.156833	0.156763	0.156957	2460	1393
HLA_DPB1_13:01	0.84939	MHCincluded	5	CaseDef2	0.154533	0.672842	0.818346	0.0179469	0.0182371	0.012987	1316	77
HLA_DQA1_03:03	0.96631	MHCexcluded	2	CaseDef3	0.0160454	0.0699223	0.8185	0.141428	0.142305	0.139879	2460	1393
HLA_DPB1_03:01	0.86619	MHCexcluded	5	CaseDef1	-0.0879345	0.383213	0.818507	0.0461897	0.0460723	0.0519481	3776	77
HLA_DQB1_05:02	0.97781	MHCincluded	10	CaseDef3	-0.0384551	0.167595	0.818517	0.0223209	0.0218396	0.0231709	2460	1393
HLA_DRB1_14:06	0.8866	MHCexcluded	5	CaseDef1	-0.144493	0.630472	0.818728	0.0169995	0.0169489	0.0194805	3776	77
HLA_A_02:06	0.95164	MHCexcluded	2	CaseDef1	-0.0676331	0.296352	0.819476	0.0881186	0.0880723	0.0903896	3776	77
HLA_DRB1_08:03	0.97012	MHCexcluded	10	CaseDef2	0.0709835	0.311657	0.819831	0.080402	0.0809271	0.0714286	1316	77
HLA_DRB1_11:01	0.70606	MHCincluded	10	CaseDef3	0.0325821	0.143839	0.820799	0.0287272	0.0287992	0.0286001	2460	1393
HLA_B_15:18	0.92454	MHCincluded	1	CaseDef3	-0.0421272	0.186806	0.821581	0.0176963	0.0175528	0.0179497	2460	1393
HLA_DPA1_01:03	0.97879	MHCincluded	2	CaseDef1	-0.0389886	0.172903	0.821595	0.383859	0.383874	0.383117	3776	77
HLA_A_01:01	1	MHCincluded	2	CaseDef2	-0.264716	1.17405	0.821612	0.00646088	0.00645897	0.00649351	1316	77
HLA_C_03:03	0.95866	MHCexcluded	2	CaseDef2	0.0603679	0.268064	0.821824	0.12271	0.123444	0.110169	1316	77
HLA_DQA1_03:03	0.96631	MHCincluded	10	CaseDef3	0.0182267	0.081014	0.821993	0.141428	0.142305	0.139879	2460	1393
HLA_B_15:18	0.92454	MHCexcluded	10	CaseDef3	-0.0419149	0.187002	0.822647	0.0176963	0.0175528	0.0179497	2460	1393
HLA_DRB1_16:02	0.87341	MHCincluded	5	CaseDef1	-0.254767	1.13704	0.822709	0.00648261	0.00648239	0.00649351	3776	77
HLA_DQB1_05:01	0.98397	MHCincluded	10	CaseDef1	-0.132969	0.593895	0.82284	0.0652724	0.0652793	0.0649351	3776	77
HLA_DQB1_05:02	0.97781	MHCincluded	2	CaseDef3	-0.0371456	0.166214	0.823161	0.0223209	0.0218396	0.0231709	2460	1393
HLA_DRB1_12:02	1	MHCexcluded	1	CaseDef1	0.149118	0.67061	0.824033	0.0164783	0.0165495	0.012987	3776	77
HLA_A_01:01	1	MHCexcluded	10	CaseDef1	-0.252204	1.13493	0.824143	0.00519076	0.00516419	0.00649351	3776	77
HLA_DRB1_04:01	0.83947	MHCincluded	5	CaseDef3	0.0590832	0.266354	0.824452	0.00859408	0.00875081	0.0083173	2460	1393
HLA_DRB1_12:02	1	MHCincluded	1	CaseDef1	0.148569	0.671193	0.824819	0.0164783	0.0165495	0.012987	3776	77
HLA_DQB1_06:02	0.98447	MHCexcluded	5	CaseDef2	-0.0745997	0.337172	0.824897	0.0735822	0.0737082	0.0714286	1316	77
HLA_DPB1_04:01	0.9097	MHCincluded	10	CaseDef1	-0.122753	0.557358	0.825684	0.0463932	0.0465723	0.0376104	3776	77
HLA_B_15:18	0.92454	MHCexcluded	1	CaseDef3	-0.0409114	0.186799	0.82664	0.0176963	0.0175528	0.0179497	2460	1393
HLA_B_15:11	0.75545	MHCincluded	2	CaseDef2	0.205673	0.942443	0.827247	0.00900646	0.0091535	0.00649351	1316	77
HLA_C_03:04	0.96506	MHCincluded	10	CaseDef3	0.0173745	0.079753	0.827543	0.115521	0.115542	0.115485	2460	1393
HLA_A_01:01	1	MHCincluded	5	CaseDef2	-0.254108	1.16971	0.828022	0.00646088	0.00645897	0.00649351	1316	77
HLA_DRB1_13:02	0.99004	MHCincluded	2	CaseDef2	-0.0992356	0.458928	0.828806	0.0620912	0.0626847	0.0519481	1316	77
HLA_DRB1_12:01	0.8762	MHCexcluded	5	CaseDef2	0.0938086	0.435497	0.829451	0.0441202	0.0445604	0.0365974	1316	77
HLA_A_26:01	0.71501	MHCexcluded	1	CaseDef3	-0.0209024	0.0970501	0.829473	0.0712123	0.070823	0.0718999	2460	1393
HLA_DRB1_12:02	1	MHCexcluded	5	CaseDef1	0.144776	0.674538	0.830056	0.0164783	0.0165495	0.012987	3776	77
HLA_DRB1_11:01	0.70606	MHCexcluded	10	CaseDef3	0.0306127	0.142838	0.830299	0.0287272	0.0287992	0.0286001	2460	1393
HLA_A_26:01	0.71501	MHCincluded	2	CaseDef3	-0.0207959	0.0970944	0.830405	0.0712123	0.070823	0.0718999	2460	1393
HLA_B_15:18	0.92454	MHCincluded	10	CaseDef3	-0.0399509	0.187331	0.831122	0.0176963	0.0175528	0.0179497	2460	1393
HLA_DQB1_06:02	0.98447	MHCincluded	5	CaseDef3	-0.0203077	0.0953429	0.83133	0.0719096	0.0709624	0.0735822	2460	1393
HLA_DQB1_06:03	0.84142	MHCexcluded	10	CaseDef3	0.0634881	0.299334	0.832031	0.00635855	0.00630061	0.00646088	2460	1393
HLA_DQA1_05:03	0.72629	MHCexcluded	10	CaseDef1	-0.133632	0.630213	0.832073	0.0174445	0.0174029	0.0194805	3776	77
HLA_A_02:06	0.95164	MHCincluded	2	CaseDef2	-0.0647119	0.30521	0.832088	0.0923177	0.0924305	0.0903896	1316	77
HLA_DQB1_06:02	0.98447	MHCexcluded	2	CaseDef2	-0.0712184	0.336474	0.832372	0.0735822	0.0737082	0.0714286	1316	77
HLA_B_58:01	0.93665	MHCexcluded	5	CaseDef3	-0.0522847	0.247798	0.832889	0.0101123	0.0101636	0.0100215	2460	1393
HLA_DRB1_04:01	0.83947	MHCincluded	2	CaseDef3	0.0560234	0.266203	0.833314	0.00859408	0.00875081	0.0083173	2460	1393
HLA_DRB1_13:02	0.99004	MHCincluded	2	CaseDef1	-0.0934039	0.447528	0.834674	0.0683865	0.0687217	0.0519481	3776	77
HLA_B_58:01	0.93665	MHCexcluded	10	CaseDef3	-0.051781	0.248148	0.834706	0.0101123	0.0101636	0.0100215	2460	1393
HLA_DRB1_11:01	0.70606	MHCincluded	5	CaseDef3	0.0297342	0.143308	0.835631	0.0287272	0.0287992	0.0286001	2460	1393
HLA_DRB1_08:02	0.95668	MHCincluded	5	CaseDef1	-0.0976168	0.470727	0.835717	0.0339247	0.0339062	0.0348312	3776	77
HLA_DPB1_09:01	0.96398	MHCincluded	10	CaseDef2	-0.0750395	0.363046	0.836249	0.116285	0.113212	0.168812	1316	77
HLA_A_26:01	0.71501	MHCincluded	1	CaseDef3	-0.0200612	0.0970633	0.836259	0.0712123	0.070823	0.0718999	2460	1393
HLA_DQA1_05:05	0.86736	MHCincluded	5	CaseDef1	0.0837584	0.40675	0.836852	0.0468695	0.0470297	0.039013	3776	77
HLA_DRB1_04:01	0.83947	MHCexcluded	1	CaseDef3	0.0546261	0.266268	0.837452	0.00859408	0.00875081	0.0083173	2460	1393
HLA_DRB1_15:01	0.9623	MHCincluded	2	CaseDef2	-0.0690899	0.337411	0.837756	0.0759401	0.076204	0.0714286	1316	77
HLA_DRB1_11:01	0.70606	MHCexcluded	2	CaseDef3	0.0289672	0.142563	0.838988	0.0287272	0.0287992	0.0286001	2460	1393
HLA_DQB1_03:03	0.97992	MHCexcluded	10	CaseDef3	0.0134961	0.0664951	0.839163	0.156833	0.156763	0.156957	2460	1393
HLA_DQB1_06:03	0.84142	MHCexcluded	1	CaseDef3	0.0607208	0.299208	0.839183	0.00635855	0.00630061	0.00646088	2460	1393
HLA_B_15:11	0.75545	MHCexcluded	5	CaseDef2	0.192963	0.952078	0.839389	0.00900646	0.0091535	0.00649351	1316	77
HLA_DQA1_01:02	0.98684	MHCexcluded	10	CaseDef2	0.0498733	0.246212	0.839477	0.143454	0.144249	0.12987	1316	77
HLA_DPB1_03:01	0.86619	MHCexcluded	10	CaseDef1	-0.0774037	0.382656	0.839698	0.0461897	0.0460723	0.0519481	3776	77
HLA_DRB1_04:01	0.83947	MHCincluded	1	CaseDef3	0.0536037	0.266277	0.840458	0.00859408	0.00875081	0.0083173	2460	1393
HLA_B_46:01	0.93314	MHCexcluded	5	CaseDef1	0.0758825	0.377586	0.840724	0.0500814	0.0501757	0.0454545	3776	77
HLA_A_26:01	0.71501	MHCincluded	5	CaseDef3	-0.0196691	0.0983145	0.841431	0.0712123	0.070823	0.0718999	2460	1393
HLA_A_01:01	1	MHCincluded	10	CaseDef2	-0.230873	1.16214	0.842527	0.00646088	0.00645897	0.00649351	1316	77
HLA_DRB1_12:02	1	MHCexcluded	2	CaseDef1	0.134628	0.679212	0.842879	0.0164783	0.0165495	0.012987	3776	77
HLA_A_26:01	0.71501	MHCexcluded	10	CaseDef3	-0.0192912	0.0973984	0.842994	0.0712123	0.070823	0.0718999	2460	1393
HLA_C_03:02	1	MHCincluded	10	CaseDef1	0.299725	1.51492	0.843164	0.0104426	0.0102583	0.0194805	3776	77
HLA_C_03:04	0.96506	MHCexcluded	5	CaseDef3	0.0151068	0.0765462	0.843549	0.115521	0.115542	0.115485	2460	1393
HLA_DQA1_03:01	0.92029	MHCexcluded	10	CaseDef1	-0.0578274	0.293072	0.843582	0.083492	0.0833407	0.0909091	3776	77
HLA_DQA1_05:08	0.77499	MHCincluded	10	CaseDef1	0.184509	0.939261	0.844266	0.00818336	0.00821782	0.00649351	3776	77
HLA_A_24:02	0.96553	MHCincluded	5	CaseDef3	-0.0125115	0.0638505	0.844649	0.380945	0.377311	0.387362	2460	1393
HLA_C_03:04	0.96506	MHCexcluded	5	CaseDef1	-0.0508125	0.259651	0.844849	0.115521	0.115489	0.117104	3776	77
HLA_A_26:01	0.71501	MHCexcluded	2	CaseDef3	-0.0189243	0.0971825	0.845605	0.0712123	0.070823	0.0718999	2460	1393
HLA_DQB1_03:03	0.97992	MHCincluded	10	CaseDef3	0.0137399	0.0707609	0.84604	0.156833	0.156763	0.156957	2460	1393
HLA_DRB1_04:01	0.83947	MHCexcluded	5	CaseDef3	0.0517308	0.26707	0.846413	0.00859408	0.00875081	0.0083173	2460	1393
HLA_DRB1_16:02	0.87341	MHCexcluded	1	CaseDef2	-0.21613	1.13698	0.849237	0.00718234	0.00722264	0.00649351	1316	77
HLA_DQA1_01:02	0.98684	MHCincluded	5	CaseDef2	0.0584206	0.307616	0.849376	0.143454	0.144249	0.12987	1316	77
HLA_A_31:01	1	MHCincluded	5	CaseDef1	0.0589614	0.312095	0.850154	0.0833499	0.083593	0.0714286	3776	77
HLA_DQB1_06:02	0.98447	MHCincluded	2	CaseDef1	-0.0614429	0.326106	0.850552	0.0719096	0.0719194	0.0714286	3776	77
HLA_B_15:18	0.92454	MHCexcluded	2	CaseDef3	-0.0351127	0.186703	0.850824	0.0176963	0.0175528	0.0179497	2460	1393
HLA_DRB1_11:01	0.70606	MHCexcluded	5	CaseDef3	0.0265801	0.142765	0.852303	0.0287272	0.0287992	0.0286001	2460	1393
HLA_DPA1_01:03	0.97879	MHCincluded	2	CaseDef2	-0.0326237	0.176074	0.853006	0.376891	0.376527	0.383117	1316	77
HLA_DQB1_05:01	0.98397	MHCexcluded	2	CaseDef2	0.0621018	0.335711	0.85324	0.063173	0.0630699	0.0649351	1316	77
HLA_B_46:01	0.93314	MHCexcluded	2	CaseDef1	0.069771	0.377915	0.853526	0.0500814	0.0501757	0.0454545	3776	77
HLA_DRB1_16:02	0.87341	MHCincluded	2	CaseDef2	-0.20887	1.13315	0.853757	0.00718234	0.00722264	0.00649351	1316	77
HLA_DRB1_16:02	0.87341	MHCincluded	1	CaseDef2	-0.208795	1.13394	0.853909	0.00718234	0.00722264	0.00649351	1316	77
HLA_DPB1_04:02	0.95719	MHCexcluded	10	CaseDef2	-0.0520936	0.28533	0.855133	0.0947778	0.0942443	0.103896	1316	77
HLA_DQB1_06:03	0.84142	MHCincluded	1	CaseDef3	0.0545722	0.299404	0.855371	0.00635855	0.00630061	0.00646088	2460	1393
HLA_DQB1_05:01	0.98397	MHCincluded	5	CaseDef2	0.105026	0.578445	0.855923	0.063173	0.0630699	0.0649351	1316	77
HLA_DQB1_06:02	0.98447	MHCexcluded	10	CaseDef3	-0.0171304	0.0945621	0.856245	0.0719096	0.0709624	0.0735822	2460	1393
HLA_DRB1_15:01	0.9623	MHCexcluded	10	CaseDef2	-0.0611955	0.337868	0.856272	0.0759401	0.076204	0.0714286	1316	77
HLA_DRB1_12:02	1	MHCincluded	10	CaseDef1	-0.142846	0.789103	0.856349	0.0164783	0.0165495	0.012987	3776	77
HLA_B_46:01	0.93314	MHCincluded	1	CaseDef1	0.0684196	0.378098	0.856401	0.0500814	0.0501757	0.0454545	3776	77
HLA_DQA1_05:03	0.72629	MHCexcluded	2	CaseDef1	-0.11256	0.62231	0.856467	0.0174445	0.0174029	0.0194805	3776	77
HLA_DQA1_01:03	0.98918	MHCincluded	5	CaseDef1	-0.0481544	0.266427	0.856571	0.205563	0.204458	0.25974	3776	77
HLA_B_54:01	0.9253	MHCexcluded	1	CaseDef3	-0.0168999	0.0939478	0.857242	0.0726337	0.0729051	0.0721543	2460	1393
HLA_B_59:01	0.71263	MHCincluded	1	CaseDef3	0.030182	0.168744	0.858046	0.0220317	0.0222659	0.0216181	2460	1393
HLA_DRB1_04:01	0.83947	MHCexcluded	10	CaseDef3	0.0477954	0.267235	0.858055	0.00859408	0.00875081	0.0083173	2460	1393
HLA_C_03:04	0.96506	MHCincluded	2	CaseDef2	-0.0472491	0.264524	0.858237	0.115485	0.11539	0.117104	1316	77
HLA_DRB1_11:01	0.70606	MHCincluded	2	CaseDef3	0.0253518	0.142567	0.858862	0.0287272	0.0287992	0.0286001	2460	1393
HLA_B_46:01	0.93314	MHCexcluded	1	CaseDef1	0.0672105	0.378286	0.858981	0.0500814	0.0501757	0.0454545	3776	77
HLA_DRB1_12:01	0.8762	MHCexcluded	10	CaseDef2	0.0782891	0.441384	0.859216	0.0441202	0.0445604	0.0365974	1316	77
HLA_A_33:03	0.99213	MHCexcluded	2	CaseDef1	0.0518892	0.292641	0.859262	0.0823894	0.0824805	0.0779221	3776	77
HLA_B_59:01	0.71263	MHCincluded	2	CaseDef3	0.0299086	0.168718	0.859296	0.0220317	0.0222659	0.0216181	2460	1393
HLA_C_03:04	0.96506	MHCincluded	2	CaseDef1	-0.0457467	0.258917	0.859756	0.115521	0.115489	0.117104	3776	77
HLA_C_15:02	0.91734	MHCexcluded	5	CaseDef1	-0.0852377	0.482883	0.859887	0.029598	0.0295395	0.0324675	3776	77
HLA_DRB1_16:02	0.87341	MHCexcluded	2	CaseDef2	-0.199993	1.13383	0.85999	0.00718234	0.00722264	0.00649351	1316	77
HLA_DQB1_03:03	0.97992	MHCexcluded	2	CaseDef3	0.011661	0.0663793	0.860551	0.156833	0.156763	0.156957	2460	1393
HLA_DQA1_03:03	0.96631	MHCincluded	5	CaseDef3	0.0124261	0.0712694	0.861587	0.141428	0.142305	0.139879	2460	1393
HLA_B_54:01	0.9253	MHCincluded	1	CaseDef3	-0.0163743	0.0939334	0.861615	0.0726337	0.0729051	0.0721543	2460	1393
HLA_DRB1_16:02	0.87341	MHCincluded	10	CaseDef2	-0.198682	1.14049	0.861703	0.00718234	0.00722264	0.00649351	1316	77
HLA_DQA1_03:03	0.96631	MHCexcluded	10	CaseDef3	0.012147	0.0701542	0.862536	0.141428	0.142305	0.139879	2460	1393
HLA_A_33:03	0.99213	MHCincluded	5	CaseDef2	-0.0987141	0.570171	0.862549	0.0739225	0.0736884	0.0779221	1316	77
HLA_DQB1_05:01	0.98397	MHCexcluded	5	CaseDef2	0.058085	0.336399	0.862913	0.063173	0.0630699	0.0649351	1316	77
HLA_A_33:03	0.99213	MHCexcluded	5	CaseDef1	0.0505605	0.293163	0.863072	0.0823894	0.0824805	0.0779221	3776	77
HLA_B_59:01	0.71263	MHCexcluded	1	CaseDef3	0.0290707	0.168771	0.863241	0.0220317	0.0222659	0.0216181	2460	1393
HLA_DQA1_05:03	0.72629	MHCexcluded	5	CaseDef1	-0.107012	0.62161	0.863317	0.0174445	0.0174029	0.0194805	3776	77
HLA_C_15:02	0.91734	MHCexcluded	2	CaseDef1	-0.0827886	0.481479	0.86348	0.029598	0.0295395	0.0324675	3776	77
HLA_DQB1_06:02	0.98447	MHCexcluded	5	CaseDef3	-0.0160401	0.0944927	0.865207	0.0719096	0.0709624	0.0735822	2460	1393
HLA_A_26:01	0.71501	MHCexcluded	5	CaseDef3	-0.0164785	0.0972811	0.86549	0.0712123	0.070823	0.0718999	2460	1393
HLA_DQA1_03:03	0.96631	MHCexcluded	5	CaseDef3	0.0117126	0.0700822	0.867271	0.141428	0.142305	0.139879	2460	1393
HLA_DRB1_16:02	0.87341	MHCexcluded	5	CaseDef2	-0.187567	1.12918	0.868071	0.00718234	0.00722264	0.00649351	1316	77
HLA_DQA1_05:05	0.86736	MHCincluded	10	CaseDef2	0.071122	0.42874	0.868247	0.0459781	0.0463856	0.039013	1316	77
HLA_DQB1_06:01	0.99269	MHCincluded	5	CaseDef2	-0.0462781	0.279466	0.868476	0.203674	0.200394	0.25974	1316	77
HLA_DQB1_05:01	0.98397	MHCexcluded	2	CaseDef1	0.0523111	0.321715	0.870833	0.0652724	0.0652793	0.0649351	3776	77
HLA_DRB1_08:03	0.97012	MHCincluded	5	CaseDef2	0.0507439	0.315201	0.872102	0.080402	0.0809271	0.0714286	1316	77
HLA_C_03:04	0.96506	MHCexcluded	2	CaseDef1	-0.0416867	0.259038	0.872149	0.115521	0.115489	0.117104	3776	77
HLA_DRB1_12:02	1	MHCincluded	5	CaseDef2	0.11343	0.708321	0.872771	0.0190233	0.0193765	0.012987	1316	77
HLA_DRB1_11:01	0.70606	MHCincluded	1	CaseDef3	0.0228078	0.142595	0.872922	0.0287272	0.0287992	0.0286001	2460	1393
HLA_DQA1_05:08	0.77499	MHCincluded	1	CaseDef2	0.154881	0.972458	0.873458	0.00824228	0.0083446	0.00649351	1316	77
HLA_DRB1_12:02	1	MHCincluded	2	CaseDef1	0.108778	0.684617	0.873757	0.0164783	0.0165495	0.012987	3776	77
HLA_B_58:01	0.93665	MHCexcluded	1	CaseDef3	-0.0391555	0.246444	0.873762	0.0101123	0.0101636	0.0100215	2460	1393
HLA_DPB1_04:01	0.9097	MHCincluded	10	CaseDef2	-0.0925459	0.585866	0.874485	0.0428823	0.0431907	0.0376104	1316	77
HLA_DQA1_05:08	0.77499	MHCexcluded	1	CaseDef2	0.152769	0.973333	0.875281	0.00824228	0.0083446	0.00649351	1316	77
HLA_DRB1_11:01	0.70606	MHCexcluded	1	CaseDef3	0.0222941	0.142609	0.875773	0.0287272	0.0287992	0.0286001	2460	1393
HLA_A_33:03	0.99213	MHCexcluded	1	CaseDef1	0.0458067	0.29319	0.875848	0.0823894	0.0824805	0.0779221	3776	77
[truncated: 330 more rows]
