# Supplementary material for: HLA-B*15:01-positive severe COVID-19 patients lack CD8+ T cell pools with highly expanded public clonotypes
Source: Proc Natl Acad Sci U S A. 2025 Sep 2;122(36):e2503145122. doi: 10.1073/pnas.2503145122 (PMC12435269; doi:10.1073/pnas.2503145122)
Supplement: Supplementary file 8 — Dataset S07 (XLSX) [file pnas.2503145122.sd07.xlsx]

## Sheet: Legend
Legend
B15/S919		HLA-B*15:01/S919
B40/N322		HLA-B*40:01/N322
A2/S269		HLA-A*02:01/S269
A3/N361		HLA-A*03:01/N361
A24/S1208		HLA-A*24:02/S1208
DPB4/S167		HLA-DPB1*04:01/S167
Pre-pan		Pre-pandemic
M1		1 month
M6		6 months
M12		12 months
Tnaive		Naïve T cell
Tscm		Stem cell memory T cell
Temra		Effector memory RA+ T cell
Tem-like		Effector memory like T cell
Tcm-like		Central memory like T cell
Asymp		Asymptomatic

## Sheet: Figure 1
Fig 1B
Donor code	Time point	X
59	M6	239	3.5e-05
58	M6	234		1e-06
43	M6	145			2.41e-05
45	M12	304				2.49e-05
55	M6	119					6.84e-05
44	M6	175						5.12e-05
54	M1	80							2.72e-06
56	M6	195								1e-06
46	M12	338									8.61e-06
57	M6	196										1e-06
42	M1	76											3.48e-06
47	Acute	2												4.99e-06
50	Acute	12													1e-06
49	Acute	11														1e-06
17	M6	180															6.85e-06
38	M1	31																5.02e-05
29	M1	67																	2.02e-05
32	Acute	1																		1.88e-06
32	M1	36																		0.000117
27	M1	53																			0.000101
27	M6	191																			1.33e-05
16	M1	66																				2.36e-05
16	M6	185																				1.04e-05
26	M1	52																					0.000253
26	M6	172																					0.000117
23	M1	38																						1.94e-05
23	M6	236																						2.04e-05
23	M12	383																						2.53e-05
31	M6	204																							7.16e-06
31	M12	414																							1.03e-05
30	M1	70																								3.76e-05
30	M6	201																								1.18e-05
30	M12	406																								5.89e-06
24	M1	49																									6.94e-05
24	M6	210																									5.45e-05
24	M12	458																									3.06e-05
28	M1	61																										4.21e-05
28	M6	229																										1.9e-05
28	M12	482																										2.39e-05
51	Acute	12																											2.61e-05
51	M12	405																											5.66e-06
37	Acute	12																												1.5e-05
37	Acute	17																												1e-06
48	Acute	5																													0.000161
48	M1	27																													1.55e-05
25	M1	51																														0.000172
25	M6	177																														4.73e-05
53	M1	40																															4.34e-06
53	M1	65																															1e-06
20	Acute	6																																0.000856
20	M1	35																																0.000186
20	M6	192																																4.1e-06
20	M12	357																																8.39e-06
39	M1	43																																	3.59e-05
39	M6	172																																	1.92e-05
39	M12	361																																	1.7e-05
36	Acute	11																																		8.5e-05
36	M1	56																																		3.92e-05
36	M6	171																																		8.21e-05
40	M1	65																																			1.17e-05
40	M6	198																																			2.04e-05
18	Acute	1																																				3.8e-06
18	M1	59																																				0.000253
18	M6	167																																				5.33e-05
33	Acute	2																																					6.4e-05
33	M1	60																																					0.000229
33	M6	168																																					6.54e-05
33	M12	355																																					0.000169
34	Acute	3																																						1e-06
34	M1	44																																						4.67e-06
34	M12	383																																						8.07e-06
35	Acute	10																																							6.02e-06
35	M1	52																																							5.77e-06
35	M12	431																																							4.34e-06
52	M1	53																																								6.54e-05
52	M6	175																																								6.45e-05
22	Acute	12																																									0.000281
22	M1	54																																									4.83e-05
22	M6	175																																									2.32e-05
41	M1	65																																										2.91e-06
41	M6	185																																										5.26e-06
15	Acute	1																																											4.35e-06
15	M1	50																																											0.000187
19	Acute	1																																												6.54e-06
19	M1	42																																												1.52e-05
19	M6	178																																												7.35e-06
19	M12	367																																												4.85e-06
21	Acute	8																																													2.68e-05
21	M1	47																																													1e-06
21	M6	174																																													1e-06
21	M12	379																																													4e-06
Fig 1C
Donor code	Time point	Asymptomatic - B15	Mild - B15	Moderate - B15	Sev/Crit - B15
15	Acute	100
16	M1	100
16	M6	66.67
20	Acute		99.23
20	M6		0
20	M12		50
30	M1		77.08
30	M6		57.14
30	M12		71.43
19	Acute		75
19	M6		80
19	M12		50
22	M6		68.18
18	Acute		33.33
18	M6		90
31	M6		100
31	M12		87.5
33	Acute			86.36
33	M6			100
33	M12			94.44
34	Acute
34	M12			12.5
43	M6			95.24
50	Acute
51	M12
56	M6
55	M6				95.65
AC175 Acute					100
Fig 1D
Donor code	Time point	Pre-pan - B15	Acute - B15	M1 - B15	M6 - B15	M12 - B15
7	Pre-pan	0.00024
12	Pre-pan	9.51e-05
6	Pre-pan	4.76e-05
10	Pre-pan	1.08e-05
13	Pre-pan	1.43e-05
3	Pre-pan	7.36e-06
5	Pre-pan	9.05e-06
11	Pre-pan	6.66e-06
8	Pre-pan	5.74e-06
14	Pre-pan	9.73e-06
9	Pre-pan	4.03e-06
4	Pre-pan	4.27e-06
2	Pre-pan	2.99e-06
1	Pre-pan	4.24e-06
20	Acute		0.000856
36	Acute		8.5e-05
22	Acute		0.000281
48	Acute		0.000161
33	Acute		6.4e-05
21	Acute		2.68e-05
51	Acute		2.61e-05
47	Acute		4.99e-06
15	Acute		4.35e-06
19	Acute		6.54e-06
32	Acute		1.88e-06
37	Acute		1.5e-05
35	Acute		6.02e-06
18	Acute		3.8e-06
50	Acute		1e-06
37	Acute		1e-06
49	Acute		1e-06
34	Acute		1e-06
15	M1			0.000187
18	M1			0.000253
26	M1			0.000253
20	M1			0.000186
33	M1			0.000229
25	M1			0.000172
32	M1			6.89e-05
52	M1			6.54e-05
36	M1			3.92e-05
39	M1			3.59e-05
22	M1			4.83e-05
29	M1			2.02e-05
24	M1			6.94e-05
28	M1			4.21e-05
38	M1			5.02e-05
30	M1			3.76e-05
27	M1			0.000101
23	M1			1.94e-05
16	M1			2.36e-05
19	M1			1.52e-05
40	M1			1.17e-05
34	M1			4.67e-06
53	M1			4.34e-06
42	M1			3.48e-06
35	M1			5.77e-06
41	M1			2.91e-06
54	M1			2.72e-06
48	M1			1.55e-05
53	M1			1e-06
21	M1			1e-06
25	M6				4.73e-05
44	M6				5.12e-05
39	M6				1.92e-05
36	M6				8.21e-05
52	M6				6.45e-05
26	M6				0.000117
59	M6				3.5e-05
24	M6				5.45e-05
18	M6				5.33e-05
33	M6				6.54e-05
28	M6				1.9e-05
23	M6				2.04e-05
55	M6				6.84e-05
43	M6				2.41e-05
40	M6				2.04e-05
22	M6				2.32e-05
27	M6				1.33e-05
31	M6				7.16e-06
30	M6				1.18e-05
16	M6				1.04e-05
41	M6				5.26e-06
17	M6				6.85e-06
19	M6				7.35e-06
20	M6				4.1e-06
58	M6				1e-06
56	M6				1e-06
57	M6				1e-06
21	M6				1e-06
28	M12					2.39e-05
45	M12					2.49e-05
23	M12					2.53e-05
39	M12					1.7e-05
31	M12					1.03e-05
24	M12					3.06e-05
33	M12					0.000169
46	M12					8.61e-06
34	M12					8.07e-06
51	M12					5.66e-06
30	M12					5.89e-06
20	M12					8.39e-06
21	M12					4e-06
35	M12					4.34e-06
19	M12					4.85e-06
Fig 1E
Timepoint		Q1: CD45RA-, CD27+ (CM)																						Q2: CD45RA+, CD27+/CD95+ (STM)																						Q2: CD45RA+, CD27+/CD95- (Naïve)
Pre-pan - B15		0	85	100	65.9	81.2	86.7	33.3	79	75.9	50													43.8	5	0	1.38	0	6.67	5.56	11.3	2.84	0													50	2.5	0	0.34
Acute - B15		92.82	90.3	84.2	87.6	73.68	82.61																	4.35719	1.77	5.26	10.7	5.265	6.52																	0.256162	3.54	0	0.83
M1 - B15		66.83	91.25	90.3	97.44	41.86	74.65	56.9	54.6	76.25	93.97	39.6	84.7	80	83	58.5	46.1	74.6	40	82.5	41.8	100	84.6	13.63	7.5	1.34	0	4.6512	5.63361	22.4164	16.8	12.5	2.29	0	6.31	0	4.59	31.1	44.7	11.4	30	4.12	6.08	0	0.81	0	0	0	2.56
M6 - B15		55	88.9	63.2	78.3	69.84	80.77	58.33	65.85	17.9	31.25	23.08	52.94	19.57	28.57	67.11	50							5	0	0	0	28.5736	7.69256	8.335	12.2	24.6936	44.8	46.1562	23.53	47.8	30.61	9.21	14.285							0	0	0	0
M12 - B15		67.1	90.48	84.21	66.67	65.45	46.51	58.82																19.7	4.76	0	16.67	9.09	16.2799	0																0	0	5.26	0
Fig 1F
Donor code	Time point	Asymptomatic - B15	Mild - B15	Moderate - B15	Sev/Crit - B15
15	M1	0.000187
16	M1	2.36e-05
16	M6	1.04e-05
15	Acute	4.35e-06
17	M6	6.85e-06
20	Acute		0.000856
18	M1		0.000253
26	M1		0.000253
20	M1		0.000186
25	M1		0.000172
25	M6		4.73e-05
22	Acute		0.000281
22	M1		4.83e-05
29	M1		2.02e-05
24	M1		6.94e-05
26	M6		0.000117
28	M1		4.21e-05
28	M12		2.39e-05
24	M6		5.45e-05
18	M6		5.33e-05
30	M1		3.76e-05
27	M1		0.000101
28	M6		1.9e-05
23	M1		1.94e-05
23	M6		2.04e-05
23	M12		2.53e-05
19	M1		1.52e-05
31	M12		1.03e-05
21	Acute		2.68e-05
24	M12		3.06e-05
22	M6		2.32e-05
27	M6		1.33e-05
31	M6		7.16e-06
30	M6		1.18e-05
30	M12		5.89e-06
20	M12		8.39e-06
19	Acute		6.54e-06
19	M6		7.35e-06
21	M12		4e-06
19	M12		4.85e-06
20	M6		4.1e-06
18	Acute		3.8e-06
21	M1		1e-06
21	M6		1e-06
33	M1			0.000229
32	M1			4.9e-05
36	M1			3.92e-05
36	Acute			8.5e-05
39	M1			3.59e-05
44	M6			5.12e-05
39	M6			1.92e-05
36	M6			8.21e-05
45	M12			2.49e-05
38	M1			5.02e-05
33	M6			6.54e-05
39	M12			1.7e-05
43	M6			2.41e-05
33	Acute			6.4e-05
40	M6			2.04e-05
33	M12			0.000169
40	M1			1.17e-05
34	M1			4.67e-06
46	M12			8.61e-06
42	M1			3.48e-06
34	M12			8.07e-06
41	M6			5.26e-06
35	M1			5.77e-06
41	M1			2.91e-06
32	Acute			1.88e-06
37	Acute			1.5e-05
35	Acute			6.02e-06
35	M12			4.34e-06
37	Acute			1e-06
34	Acute			1e-06
52	M1				6.54e-05
52	M6				6.45e-05
59	M6				3.5e-05
48	Acute				0.000161
55	M6				6.84e-05
53	M1				4.34e-06
51	Acute				2.61e-05
51	M12				5.66e-06
47	Acute				4.99e-06
54	M1				2.72e-06
48	M1				1.55e-05
58	M6				1e-06
56	M6				1e-06
57	M6				1e-06
50	Acute				1e-06
49	Acute				1e-06
53	M6				1e-06
Fig 1G
Timepoint		Q1: CD45RA-, CD27+ (CM)																										Q2: CD45RA+, CD27+/CD95+ (STM)
Asymptomatic - B15		66.83	41.8																									13.63	6.08
Mild - B15		92.82	90.3	84.2	91.25	90.3	97.44	41.86	74.65	56.9	54.6	76.25	83	46.1	82.5	100	90.48	84.21	66.67	65.45	69.84	80.77	58.33	65.85	17.9	19.57	50	4.35719	1.77	5.26	7.5	1.34	0	4.6512	5.63361	22.4164	16.8	12.5	4.59	44.7	4.12	0	4.76	0	16.67	9.09	28.5736	7.69256	8.335
Moderate - B15		87.6	93.97	73.68	39.6	84.7	80	58.5	67.1	74.6	40	55	88.9	46.51	58.82	31.25	23.08	52.94	28.57									10.7	2.29	5.265	0	6.31	0	31.1	19.7	11.4	30	5	0	16.2799	0	44.8	46.1562	23.53	30.61
Sev/Crit - B15		82.61	84.6	63.2	78.3	67.11																						6.52	0.81	0	0	9.21
Fig 1H
Donor code	Time point	Epitope	Severity	Tnaive	Tem-like	Temra	Tscm	Tcm-like	PD-1+	TIM3+	CD38+	CD71+	HLA-DR+
3	Pre-pan	B15/S	Pre-pan	0	0	0	0	100	52.9	70.6	0	0	0
5	Pre-pan	B15/S	Pre-pan	50	0	6.25	43.8	0	25	43.8	0	0	0
6	Pre-pan	B15/S	Pre-pan	3.23	3.23	3.23	11.3	79	8.06	74.2	0	0	0
7	Pre-pan	B15/S	Pre-pan	0.34	26.9	5.52	1.38	65.9	89	58.6	0	0	0.34
8	Pre-pan	B15/S	Pre-pan	0	0	6.67	6.67	86.7	13.3	66.7	0	0	0
10	Pre-pan	B15/S	Pre-pan	2.5	7.5	0	5	85	55	37.5	0	0	0
11	Pre-pan	B15/S	Pre-pan	12.5	0	6.25	0	81.2	75	62.5	0	0	0
12	Pre-pan	B15/S	Pre-pan	2.13	8.51	10.6	2.84	75.9	12.8	31.9	0	0	0
13	Pre-pan	B15/S	Pre-pan	61.1	0	0	5.56	33.3	16.7	61.1	5.56	0	0
14	Pre-pan	B15/S	Pre-pan	50	0	0	0	50	41.7	58.3	0	0	0
1	Pre-pan	A2/S	Pre-pan	78.4	5.88	5.88	1.96	7.84	14.3	48.6	2.86	2.86	0
4	Pre-pan	A2/S	Pre-pan	33.3	16.7	8.33	0	41.7	0	41.7	8.33	0	0
5	Pre-pan	A2/S	Pre-pan	21.7	4.82	8.43	14.5	50.6	41	42.6	3.28	4.92	0
13	Pre-pan	A2/S	Pre-pan	88.9	0	0	0	11.1	7.41	70.4	0	0	0
10	Pre-pan	A24/S	Pre-pan	88.2	2.94	0	5.88	2.94	0	47.1	2.94	0	0
8	Pre-pan	A3/N	Pre-pan	31.9	11.6	18.8	2.9	34.8	27.5	34.8	2.9	0	1.45
9	Pre-pan	A3/N	Pre-pan	51.3	2.56	0	2.56	43.6	15.4	48.7	2.56	0	0
12	Pre-pan	A3/N	Pre-pan	33.3	20	6.67	0	40	53.3	46.7	0	0	0
3	Pre-pan	B7/N	Pre-pan	82.3	1.61	4.84	0	11.3	4.84	43.5	1.61	0	3.23
6	Pre-pan	B7/N	Pre-pan	73	2.7	2.7	8.11	13.5	0	64.9	0	0	0
14	Pre-pan	B7/N	Pre-pan	75	5.56	0	0	19.4	4.35	34.8	4.35	0	0
11	Pre-pan	B40/N	Pre-pan	23	0	13.3	16.3	47.4	60.7	57.8	0.74	0	0
20	Acute	B15/S	Mild	0.256162	1.54	0.77	4.35719	92.82	29	30	76.7	77.9	49.7
21	Acute	B15/S	Mild	0	0	10.5	5.26	84.2	84.2	78.9	89.5	57.9	31.6
22	Acute	B15/S	Mild	3.54	3.54	0.88	1.77	90.3	79.6	61.1	33.6	0	4.42
33	Acute	B15/S	Moderate	5.265	0	15.79	5.265	73.68	0	26.3	0	0	0
36	Acute	B15/S	Moderate	0.83	0.83	0	10.7	87.6	68.6	74.4	20.7	8.26	10.7
48	Acute	B15/S	Severe/Critical	0	8.7	2.17	6.52	82.61	91.3	47.83	76.09	47.83	58.7
32	Acute	A2/S	Moderate	0	0	0	36.21	63.79	84.48	34.48	91.38	58.62	20.69
36	Acute	A24/S	Moderate	11	0	0	11	78	41.5	68.3	25.6	23.2	13.4
51	Acute	A3/N	Severe/Critical	5.71	0	0	0	94.3	91.4	82.9	51.4	62.9	14.3
22	Acute	B40/N	Mild	0.46	0	1.16	13.4	85	66	69	53.2	23.1	28.5
15	M1	B15/S	Asymptomatic	0.51	14.7	37	6.08	41.8	69.4	41.3	0	0	0
16	M1	B15/S	Asymptomatic	0	9.775	9.775	13.625	66.825	70.975	26.44	0	0	0
18	M1	B15/S	Mild	1.68	0.84	6.42	44.7	46.1	39.7	78.5	0	0	0
19	M1	B15/S	Mild	0	0	0	0	100	25	90	0	0	0
20	M1	B15/S	Mild	0.35	9.54	2.47	4.59	83	81.6	76	0	0.71	1.06
22	M1	B15/S	Mild	1.03	5.15	7.22	4.12	82.5	72.2	40.2	1.03	0	1.03
23	M1	B15/S	Mild	2.56	0	0	0	97.44	56.4	59	0	0	0
24	M1	B15/S	Mild	2.8163849999999995	1.41	15.49	5.63361	74.65	63.38	NA	0	0	4.23
25	M1	B15/S	Mild	1.08	11.9	15.7	16.8	54.6	58.9	76.8	0	0	0
26	M1	B15/S	Mild	0	7.72	0.67	1.34	90.3	88.3	67.8	0.34	0	1.01
27	M1	B15/S	Mild	0	0	1.25	7.5	91.25	21.25	67.5	0	0	0
28	M1	B15/S	Mild	1.7236	3.45	15.52	22.416404000000004	56.9	62.07	32.76	0	0	0
29	M1	B15/S	Mild	7.5	2.5	1.25	12.5	76.25	35	8.75	0	0	1.25
30	M1	B15/S	Mild	11.628804000000002	2.33	39.53	4.6511960000000006	41.86	9.3	34.9	0	16.3	0
32	M1	B15/S	Moderate	0.3625	3.38	0	2.285	93.9725	90.5425	18.877499999999998	0.675	21.62	13.515
33	M1	B15/S	Moderate	0	10.5	3.07	11.4	74.6	71.5	82.5	0	0	0
36	M1	B15/S	Moderate	5.19	1.48	3.7	31.1	58.5	63	79.3	0	0	0
38	M1	B15/S	Moderate	3.77	54.7	1.89	0	39.6	92.5	37.7	0	0	0
39	M1	B15/S	Moderate	6.31	2.7	0	6.31	84.7	43.2	77.5	0	0	0
52	M1	B15/S	Severe/Critical	0	12.2	2.44	0.81	84.6	70.7	78	0	0.81	0
23	M1	A2/S	Mild	6.67	6.67	53.33	0	33.33	0	13.3	0	0	0
25	M1	A2/S	Mild	9.52	4.76	19	28.6	38.1	19	61.9	0	0	0
26	M1	A2/S	Mild	0	0	0	33.3	66.7	38.9	55.6	0	0	0
27	M1	A2/S	Mild	2.7049399999999997	1.35	8.11	45.94505999999999	41.89	56.76	20.27	0	0	1.35
28	M1	A2/S	Mild	15.5167	1.72	44.83	13.7933	24.14	36.21	15.52	0	0	0
32	M1	A2/S	Moderate	6.9725	15.27	12.695	5.7675	59.29	17.97	29.725	0	0	1.925
35	M1	A2/S	Moderate	2.74	2.74	4.11	11	79.5	9.59	52.1	0	1.37	2.74
39	M1	A2/S	Moderate	25	0	0	12.5	62.5	18.8	62.5	6.25	0	0
52	M1	A2/S	Severe/Critical	0	9.38	12.5	9.38	68.8	37.5	62.5	0	3.12	6.25
36	M1	A24/S	Moderate	70.4	0	0	20.4	9.26	18.5	68.5	0	0	0
20	M1	B40/N	Mild	2.43	0.29	2.62	22.5	72.1	65.9	75.3	11.6	7.48	29.5
22	M1	B40/N	Mild	2.61	3.73	41.2	13.6	38.8	32.1	19	0	0.19	2.05
18	M6	B15/S	Mild	19.6	4.35	8.7	47.8	19.57	26.09	21.74	0	0	2.17
22	M6	B15/S	Mild	14.285	0	21.43	14.285	50	0	14.29	0	0	0
23	M6	B15/S	Mild	3.8462819999999995	0	7.69	7.69256	80.77	26.9	7.69	0	0	0
24	M6	B15/S	Mild	8.335	2.08	22.92	8.335	58.33	64.58	35.42	0	0	2.08
25	M6	B15/S	Mild	3.08636	4.32	50	24.6936	17.9	49.4	28.4	0	0.62	3.09
26	M6	B15/S	Mild	1.5864159999999998	0	0	28.5736	69.84	55.56	NA	0	0	7.94
28	M6	B15/S	Mild	0	2.44	19.51	12.2	65.85	46.34	24.39	0	0	0
33	M6	B15/S	Moderate	0	2.04	38.78	30.61	28.57	6.12	32.7	0	0	0
36	M6	B15/S	Moderate	6.59375	0	24.18	46.1562	23.08	32.97	42.86	0	1.1	2.2
39	M6	B15/S	Moderate	14.6	2.08	7.29	44.8	31.25	38.54	25	0	1.04	1.04
40	M6	B15/S	Moderate	0	0	23.53	23.53	52.94	41.18	29.41	0	0	0
43	M6	B15/S	Moderate	0	15	25	5	55	60	80	0	0	0
44	M6	B15/S	Moderate	0	10.1	1.01	0	88.9	73.7	80.8	0	0	0
52	M6	B15/S	Severe/Critical	0	5.26	18.42	9.21	67.11	39.47	13.16	0	0	0
55	M6	B15/S	Severe/Critical	0	21.7	0	0	78.3	87	56.5	8.7	26.1	34.8
59	M6	B15/S	Severe/Critical	0	35.1	1.75	0	63.2	77.2	47.4	47.4	36.8	47.4
25	M6	A2/S	Mild	76.47	0	17.65	0	5.88	0	5.88	0	0	0
28	M6	A2/S	Mild	6.4525	0	64.52	19.3575	9.68	9.68	9.68	0	0	0
39	M6	A2/S	Moderate	72.2	0	0	16.7	11.11	0	16.67	0	0	0
59	M6	A2/S	Severe/Critical	0	6.18	3.09	3.47	87.3	84.2	39.4	48.6	34.7	29.7
36	M6	A24/S	Moderate	47.056000000000004	0	29.41	11.764000000000001	11.76	5.88	29.41	0	0	0
23	M12	B15/S	Mild	0	4.76	0	4.76	90.48	28.6	14.3	0	0	0
24	M12	B15/S	Mild	0	0	16.67	16.67	66.67	55.56	22.22	0	0	0
28	M12	B15/S	Mild	0	0	25.45	9.09	65.45	72.73	23.64	0	0	1.82
31	M12	B15/S	Mild	5.26	10.53	0	0	84.21	36.84	57.89	5.26	21.05	26.32
33	M12	B15/S	Moderate	0	5.88	35.29	0	58.82	0	29.4	0	0	0
39	M12	B15/S	Moderate	11.630097000000001	4.65	20.93	16.2799	46.51	34.88	16.28	0	0	2.33
45	M12	B15/S	Moderate	0	7.89	5.26	19.7	67.1	30.3	64.5	0	0	0
28	M12	A2/S	Mild	21.426	0	28.57	14.284	35.71	7.14	35.71	0	0	0
45	M12	A24/S	Moderate	1.64	3.28	19.7	49.2	26.2	4.92	36.1	0	0	0
FIG 1I
Donor code	Time point	pre-pan b15	pre pan other	ac b15	ac other	M1 b15	M1 other	M6 b15	M6 other	M12 b15	M12 other
59	M6							3.5e-05	0.000156
58	M6							1e-06	2.91e-06
45	M12									2.49e-05	2.02e-05
44	M6							5.12e-05	6.07e-06
54	M1					2.72e-06	7.02e-06
46	M12									8.61e-06	2.9e-06
57	M6							1e-06	4.05e-06
42	M1					3.48e-06	1e-06
32	Acute			1.88e-06	2.65e-05
32	M1					0.000117	1.46e-05
27	M1					0.000101	1.18e-05
27	M1					0.000101	0.000366
27	M6							1.33e-05	1.33e-05
26	M1					0.000253	1.62e-05
26	M6							0.000117	1.39e-05
5	Pre-pan	9.05e-06	4.28e-05
9	Pre-pan	4.03e-06	1.41e-05
10	Pre-pan	1.08e-05	9.34e-06
3	Pre-pan	7.36e-06	2.42e-05
7	Pre-pan	0.00024	4.29e-06
11	Pre-pan	6.66e-06	4.87e-05
8	Pre-pan	5.74e-06	2.28e-05
4	Pre-pan	4.27e-06	7.53e-06
23	M1					1.94e-05	8.07e-06
23	M6							2.04e-05	3.24e-06
23	M12									2.53e-05	2.16e-06
24	M1					6.94e-05	6.78e-06
24	M6							5.45e-05	1.22e-05
24	M12									3.06e-05	4.29e-06
28	M1					4.21e-05	4.21e-05
28	M6							1.9e-05	1.46e-05
28	M12									2.39e-05	6.83e-06
51	Acute			2.61e-05	0.000177
37	Acute			1.5e-05	5e-05
37	Acute			1e-06	7.4e-06
49	Acute			1e-06	3.95e-06
48	Acute			0.000161	2.88e-05
48	M1					1.55e-05	4.46e-05
13	Pre-pan	1.43e-05	2.1e-05
1	Pre-pan	4.24e-06	5.61e-05
6	Pre-pan	4.76e-05	2.88e-05
12	Pre-pan	9.51e-05	1.1e-05
14	Pre-pan	9.73e-06	2.72e-05
25	M1					0.000172	2.04e-05
25	M6							4.73e-05	5.86e-06
53	M1					4.34e-06	4.89e-06
53	M1					1e-06	1.93e-06
20	M1					0.000186	0.000676
39	M1					3.59e-05	6.03e-06
39	M6							1.92e-05	4.42e-06
39	M12									1.7e-05	2.12e-06
36	Acute			8.5e-05	5.8e-05
36	M1					3.92e-05	1.63e-05
36	M6							8.21e-05	1.61e-05
40	M1					1.17e-05	8.49e-06
40	M6							2.04e-05	4.43e-06
35	Acute			6.02e-06	2.36e-05
35	M1					5.77e-06	7.06e-05
35	M12									4.34e-06	6.02e-06
52	M1					6.54e-05	1.78e-05
52	M6							6.45e-05	3.51e-06
22	Acute			0.000281	0.00107
22	M1					4.83e-05	0.000262
29	M1					2.02e-05	1.24e-06
41	M1					2.91e-06	6.1e-06
41	M6							5.26e-06	2.42e-06
21	Acute			2.68e-05	5.07e-06
21	M1					1e-06	6.73e-06
21	M6							1e-06	3.65e-06
21	M12									4e-06	4e-06
[truncated: 82 more columns]

## Sheet: Figure 2
Fig 2D
Timepoint	Singleton	Expanded
Pre-pan	29.0698	70.9302
Asymp	5.71429	94.2857
Mild	27.1889	72.8111
Mod	23.622	76.378
Severe/Critical	23.0769	76.9231

## Sheet: Figure 3
Fig 3C
TCRa/CDR3a
Pre-pan	Asy	Mild	Mod	Severe
1.47e-07	2.37e-08	2.55e-07	2.99e-08	9.82e-08
2.16e-07	2.16e-07	9.82e-08	2.99e-08	9.82e-08
2.16e-07	2.16e-07	2.01e-09	9.82e-08	9.82e-08
1.59e-08	1.72e-12	1.31e-08	1.72e-12	2.93e-07
1.59e-08	6.93e-09	2.16e-07	2.37e-08	4.94e-06
4.09e-07	0	3.18e-06	1.58e-06	9.82e-08
1.35e-06	4.35e-08	1.31e-08	9.3e-08	1.01e-10
6.56e-07		1.12e-09	3.69e-06	2.64e-08
2.59e-08		1.04e-08	3.99e-10	8.63e-09
1.46e-14		2.01e-09	5.07e-09	2.93e-07
1.27e-06		2.16e-07	9.56e-10	6.04e-07
3.69e-06		2.16e-07	3.09e-08	1.67e-07
1.68e-09		3.01e-06	1.59e-08	2.82e-06
1.6e-06		1.48e-10	2.11e-08	2.82e-06
1.69e-08		4.35e-08	2.82e-06	2.82e-06
5.83e-07		2.16e-07	9.82e-08	9.27e-08
4.29e-11		3.47e-10	9.82e-08	8.81e-08
1.72e-12		1.48e-10	9.82e-08	9.79e-09
1.72e-12		1.02e-06	6.94e-14	9.82e-08
4.41e-10		2.37e-08	2.55e-08	9.82e-08
3.33e-06		2.55e-07	3.77e-08	6.06e-08
6.29e-08		1.59e-07	5.67e-08	1.48e-08
0		2.16e-07	2.52e-10	2.16e-07
1.47e-07		0	1.17e-07
4.35e-08		7.2e-10	8.75e-10
2.96e-12		3.77e-08	2.24e-06
3.26e-09		3.47e-10	1.27e-06
1.58e-06		1.96e-07	3.69e-06
0		2.05e-14	2.99e-07
4.16e-08		1.49e-07	2.99e-07
2.16e-07		8.58e-08	1.15e-06
		1.31e-08	8.51e-06
		2.35e-08	2.2e-10
		2.35e-08	9.19e-09
		2.08e-11	9.05e-07
		7.6e-11	0
		4.39e-10	0
		1.19e-08	7.54e-09
		6.87e-10	6.33e-06
		1.31e-08	1.1e-10
		2.72e-06	2.99e-08
		9.28e-07	3.24e-08
		3.05e-07	8.57e-08
		3.69e-06	4.35e-08
		9.56e-08	4.35e-08
		9.56e-08	0
		9.56e-08	3.99e-10
		2.99e-07	3.99e-10
		1.15e-06	2.04e-08
		1.15e-06	1.88e-07
		6.46e-07
		3.93e-07
		4.93e-10
		9.52e-06
		9.52e-06
		7.81e-08
		5.54e-08
		5.09e-07
		6.33e-07
		8.2e-18
		2.55e-07
		2.55e-07
		2.55e-07
		2.71e-10
		6e-06
		1.5e-10
		6.19e-07
		1.2e-08
		1.26e-07
		0
		3.18e-07
		4.35e-08
		4.35e-08
		4.35e-08
		4.35e-08
		4.35e-08
		8.65e-09
		3.36e-08
		9.7e-08
		1.13e-06
		3.93e-07
		1.21e-09
TCRb/CDR3b
Pre-pan	Asy	Mild	Mod	Severe
4.46e-08	6.29e-12	6.29e-12	3.59e-09	2.25e-10
1.17e-08	1.17e-08	2.39e-09	3.59e-09	2.39e-09
1.17e-08	1.17e-08	1.08e-10	2.39e-09	2.39e-09
7.88e-22	2e-10	3.73e-11	2e-10	1.07e-13
2.5e-20	2.1e-08	1.58e-10	6.29e-12	1.35e-12
1.07e-09	3.71e-09	2.41e-09	1.12e-12	1.14e-10
1.79e-08	8.34e-10	3.73e-11	2.53e-08	2.25e-10
4.48e-12		3.48e-10	7.86e-10	2.53e-08
2.66e-10		2.02e-10	1.8e-10	7.81e-11
1.55e-08		1.08e-10	3.59e-09	1.45e-16
1.46e-08		1.17e-08	9.01e-13	2.4e-09
7.86e-10		4.22e-09	6.94e-12	1.06e-09
5.63e-09		2.98e-12	2.5e-20	2.4e-09
5.24e-08		1.65e-10	1.46e-08	1.24e-09
2.17e-07		2.15e-11	7.86e-10	1.23e-09
3.45e-10		4.22e-09	2.39e-09	3.88e-07
2.77e-09		9.54e-09	2.39e-09	2.58e-10
2e-10		1.65e-10	2.39e-09	2.39e-09
2e-10		9.3e-10	1.2e-10	2.25e-10
3.29e-10		6.29e-12	6.08e-10	7.46e-10
1.32e-11		6.29e-12	9.24e-13	7.02e-10
5.44e-09		6.18e-09	6e-10	6.53e-10
3.71e-09		1.58e-10	2.28e-08	1.17e-08
1.07e-09		2.53e-08	7.48e-16
2.02e-09		2.53e-08	9.05e-08
7.95e-09		6.82e-09	2.22e-11
2.71e-11		9.54e-09	1.24e-09
3.47e-10		7.17e-13	7.86e-10
1.27e-10		5.22e-11	1.46e-08
4.61e-10		1.63e-09	1.46e-08
1.17e-08		4.51e-13	1.46e-08
		3.73e-11	1.87e-10
		1.46e-08	4.21e-12
		1.46e-08	3.05e-11
		4.81e-10	1.06e-12
		3.73e-11	9.01e-13
		2.4e-09	9.01e-13
		1.59e-13	6.07e-10
		1.46e-08	7.41e-08
		3.73e-11	1.46e-08
		2.44e-10	3.59e-09
		8.03e-12	4.25e-10
		1.46e-08	8.04e-07
		7.86e-10	3.67e-10
		1.46e-08	5.66e-10
		5.22e-11	8.92e-09
		2.53e-08	1.08e-10
		1.46e-08	1.8e-10
		7.86e-10	8.08e-11
		1.46e-08	2.53e-08
		4.83e-10
		1.93e-09
		1.46e-08
		5.77e-10
		2.41e-09
		6.18e-10
		6.18e-10
		6.18e-10
		6.18e-10
		6.18e-10
		1.36e-11
		2.8e-09
		1.05e-06
		1.46e-08
		3.28e-08
		1.73e-09
		5.54e-10
		4.92e-13
		1.46e-08
		1.08e-10
		1.63e-09
		9.76e-10
		9.79e-09
		5.11e-13
		8.92e-09
		3.41e-09
		1.41e-10
		1.83e-15
		3.39e-10
		8e-11
		1.58e-10
		1.11e-10
Fig 3D
TCRa/CDR3a
0	1	2	3	4-9	10-17	Singletons
2.11e-08	2.55e-08	4.35e-08	9.79e-09	7.6e-11	2.99e-08	5.07e-09
1.27e-06	9.7e-08	4.35e-08	9.82e-08	1.31e-08	2.99e-08	6.33e-06
1.27e-06	9.3e-08	4.35e-08	9.82e-08	1.31e-08	6.33e-07	1.6e-06
3.05e-07	2.04e-08	4.35e-08	9.82e-08	1.31e-08	8.2e-18	9.05e-07
3.69e-06	2.64e-08	4.35e-08	9.82e-08	7.81e-08	2.55e-07	1.68e-09
6.04e-07	4.16e-08	4.35e-08	1.01e-10	5.54e-08	2.55e-07	5.83e-07
9.56e-08	2.16e-07	4.35e-08		5.09e-07	0	2.93e-07
2.99e-07	2.16e-07	4.35e-08		3.18e-06	7.2e-10	3.33e-06
1.15e-06	2.16e-07	4.35e-08		2.93e-07	9.56e-08	1.35e-06
1.15e-06	2.16e-07	4.35e-08		8.51e-06	9.56e-08	1.17e-07
1.67e-07	2.16e-07	0		9.52e-06	1.59e-08	8.58e-08
6.46e-07	2.16e-07			2.35e-08	1.59e-08	6.06e-08
2.82e-06	1.58e-06			6.87e-10	2.01e-09	9.27e-08
2.82e-06	1.58e-06			4.39e-10	0	7.54e-09
2.82e-06	1.13e-06			0	3.99e-10	1.1e-10
2.82e-06	3.01e-06			9.56e-10	3.99e-10	8.81e-08
3.93e-07	1.88e-07			0		6e-06
4.93e-10	3.93e-07			2.37e-08		6.93e-09
				2.55e-07		3.18e-07
				2.55e-07		1.47e-07
						1.47e-07
						1.48e-10
						4.09e-07
						2.24e-06
						9.28e-07
						1.02e-06
						1.21e-09
						2.08e-11
						1.19e-08
						8.75e-10
						1.12e-09
						2.52e-10
						1.46e-14
						2.72e-06
						4.41e-10
						3.24e-08
						1.26e-07
						8.65e-09
						3.36e-08
						2.96e-12
						2.2e-10
						9.52e-06
						2.59e-08
						2.71e-10
						4.94e-06
						1.59e-07
						8.63e-09
						3.77e-08
						3.77e-08
						3.09e-08
						1.48e-08
						6.56e-07
						6.94e-14
						1.72e-12
						9.19e-09
						1.04e-08
						2.55e-07
						1.69e-08
						1.2e-08
						1.5e-10
						0
						8.57e-08
						6.19e-07
						6.29e-08
						4.29e-11
						1.49e-07
						1.96e-07
						3.99e-10
						3.47e-10
						5.67e-08
						3.26e-09
						2.05e-14
						0
TCRb/CDR3b
0	1	2	3	4-9	10-17	Singletons
1.46e-08	6.08e-10	8.34e-10	2.39e-09	3.73e-11	3.59e-09	3.59e-09
1.24e-09	3.39e-10	2.02e-09	7.46e-10	3.73e-11	3.59e-09	7.41e-08
1.46e-08	2.53e-08	9.76e-10	2.25e-10	3.73e-11	6.18e-10	5.24e-08
1.46e-08	8.08e-11	9.79e-09	2.39e-09	3.73e-11	6.18e-10	1.06e-12
7.86e-10	2.53e-08	8.92e-09	1.14e-10	6.18e-10	1.05e-06	5.63e-09
2.4e-09	4.61e-10	3.67e-10	2.25e-10	6.18e-10	2.8e-09	3.45e-10
1.46e-08	1.58e-10	3.41e-09		6.18e-10	2.53e-08	1.45e-16
1.46e-08	4.22e-09	2.15e-11		2.41e-09	2.53e-08	1.32e-11
7.86e-10	1.17e-08	5.11e-13		1.07e-13	2.53e-08	1.79e-08
1.46e-08	1.58e-10	5.66e-10		1.87e-10	5.22e-11	7.48e-16
1.06e-09	4.22e-09	8.92e-09		5.77e-10	2.5e-20	4.51e-13
4.83e-10	1.17e-08			1.46e-08	7.88e-22	7.02e-10
2.4e-09	3.47e-10			1.46e-08	1.08e-10	3.88e-07
7.86e-10	1.12e-12			2.4e-09	1.08e-10	6.07e-10
1.24e-09	8e-11			9.01e-13	1.8e-10	1.46e-08
1.23e-09	2.98e-12			9.01e-13	1.8e-10	2.58e-10
1.93e-09	2.53e-08			9.01e-13		3.28e-08
1.46e-08	1.58e-10			6.29e-12		2.1e-08
				6.29e-12		1.63e-09
				6.29e-12		1.07e-09
						4.46e-08
						1.65e-10
						1.07e-09
						2.22e-11
						8.03e-12
						9.3e-10
						1.11e-10
						4.81e-10
						1.59e-13
						9.05e-08
						3.48e-10
						2.28e-08
						1.55e-08
						2.44e-10
						3.29e-10
						4.25e-10
						1.46e-08
						1.41e-10
						1.83e-15
						7.95e-09
						4.21e-12
						2.41e-09
						2.66e-10
						1.46e-08
						1.35e-12
						6.18e-09
						7.81e-11
						9.24e-13
						6.82e-09
						6.94e-12
						6.53e-10
						4.48e-12
						1.2e-10
						2e-10
						3.05e-11
						2.02e-10
						1.36e-11
						2.17e-07
						4.92e-13
						1.73e-09
						3.71e-09
						8.04e-07
						5.54e-10
						5.44e-09
						2.77e-09
						1.63e-09
						7.17e-13
						1.08e-10
						9.54e-09
						6e-10
						2.71e-11
						5.22e-11
						1.27e-10

## Sheet: Figure 4
Fig 4A
Hong Kong cohort
	Number of samples
Asymptomatic	83
Mild	268
Moderate	154
Severe	50
Crititcal	15
Japan cohort
	Number of samples
Asymptomatic	77
Mild	1278
Moderate	764
Severe	1316
Crititcal	418
China (Beijing) cohort
	Number of samples
Asymptomatic	36
Mild	90
Moderate	142
Severe	10
Crititcal	2
China (Fudan) cohort
	Number of samples
Asymptomatic	61
Mild	60
Moderate	60
Severe	45
Crititcal	0

## Sheet: Figure S1
Fig S1A
Timepoint		X	59			58			57			56			55			54			52			53			50			51			49			48			47			45			46			44
M6		239	1
M6		234				2
M6		196							3
M6		195										4
M6		119													5
M1		80																6
M1		53																			7
M6		175																				7
M1		40																						8
M1		65																							8
Acute		12																									9
Acute		12																												10
M12		405																													10
Acute		11																															11
Acute		5																																		12
M1		27																																			12
Acute		2																																					13
M12		304																																								14
M12		338																																											15
M6		175																																														16
M6		145
M1		76
M1		65
M6		185
M1		65
M6		198
M1		43
M6		172
M12		361
M1		31
Acute		12
Acute		17
Acute		11
M1		56
M6		171
Acute		10
M1		52
M12		431
Acute		3
M1		44
M12		383
Acute		2
M1		60
M6		168
M12		355
Acute		1
M1		36
M6		204
M12		414
M1		70
M6		201
M12		406
M1		67
M1		61
M6		229
M12		482
M1		53
M6		191
M1		52
M6		172
M1		51
M6		177
M1		49
M6		210
M12		458
M1		38
M6		236
M12		383
Acute		12
M1		54
M6		175
Acute		8
M1		47
M6		174
M12		379
Acute		6
M1		35
M6		192
M12		357
Acute		1
M1		42
M6		178
M12		367
Acute		1
M1		59
M6		167
M6		180
M1		66
M6		185
Acute		1
M1		50
Fig S1B
Donor code	Timepoint	Pre-pan - Other	Acute - Other	M1 - Other	M6 - Other	M12 - Other
11	Pre-pan	4.87e-05
5	Pre-pan	4.28e-05
8	Pre-pan	2.28e-05
3	Pre-pan	2.42e-05
1	Pre-pan	5.61e-05
9	Pre-pan	1.41e-05
6	Pre-pan	2.88e-05
14	Pre-pan	2.72e-05
10	Pre-pan	9.34e-06
13	Pre-pan	2.1e-05
12	Pre-pan	1.1e-05
4	Pre-pan	7.53e-06
7	Pre-pan	4.29e-06
32	Acute		2.65e-05
22	Acute		0.00107
36	Acute		5.8e-05
51	Acute		0.000177
35	Acute		2.36e-05
48	Acute		2.88e-05
37	Acute		5e-05
21	Acute		5.07e-06
37	Acute		7.4e-06
49	Acute		3.95e-06
20	M1			0.000676
22	M1			0.000262
32	M1			1.46e-05
27	M1			0.000366
35	M1			7.06e-05
28	M1			4.21e-05
36	M1			1.63e-05
52	M1			1.78e-05
25	M1			2.04e-05
26	M1			1.62e-05
39	M1			6.03e-06
23	M1			8.07e-06
27	M1			1.18e-05
41	M1			6.1e-06
54	M1			7.02e-06
53	M1			4.89e-06
40	M1			8.49e-06
21	M1			6.73e-06
24	M1			6.78e-06
48	M1			4.46e-05
53	M1			1.93e-06
29	M1			1.24e-06
42	M1			1e-06
59	M6				0.000156
28	M6				1.46e-05
39	M6				4.42e-06
25	M6				5.86e-06
36	M6				1.61e-05
44	M6				6.07e-06
24	M6				1.22e-05
27	M6				1.33e-05
26	M6				1.39e-05
57	M6				4.05e-06
23	M6				3.24e-06
40	M6				4.43e-06
52	M6				3.51e-06
41	M6				2.42e-06
58	M6				2.91e-06
21	M6				3.65e-06
45	M12					2.02e-05
28	M12					6.83e-06
39	M12					2.12e-06
35	M12					6.02e-06
21	M12					4e-06
46	M12					2.9e-06
24	M12					4.29e-06
23	M12					2.16e-06
Fig S1C
Timepoint		Q1: CD45RA-, CD27+ (CM)												Q2: CD45RA+, CD27+/CD95+ (STM)												Q2: CD45RA+, CD27+/CD95- (Naïve)												Q3: CD45RA+, CD27- (TEMRA)
Pre-pan - Other		50.6	43.6	2.94	11.3	47.4	34.8	41.7	11.1	7.84	13.5	40	19.4	14.5	2.56	5.88	0	16.3	2.9	0	0	1.96	8.11	0	0	21.7	51.3	88.2	82.3	23	31.9	33.3	88.9	78.4	73	33.3	75	8.43	0	0	4.84	13.3	18.8	8.33	0	5.88	2.7	6.67	0
Acute - Other		84.21	41.86	74.65	66.67	58.33								0	4.6512	5.63361	16.67	8.335								5.26	11.6288	2.81638	0	8.335								0	39.53	15.49	16.67	22.92
M1 - Other		41.89	66.7	59.29	33.33	24.14	38.1	72.1	62.5	9.26	79.5	68.8	38.8	45.9451	33.3	5.7675	0	13.7933	28.6	22.5	12.5	20.4	11	9.38	13.6	2.70494	0	6.9725	6.67	15.5167	9.52	2.43	25	70.4	2.74	0	2.61	8.11	0	12.695	53.33	44.83	19	2.62	0	0	4.11	12.5	41.2
M6 - Other		87.3	10	10	9.68	5.88	11.11	11.76						3.47	60	10	19.3575	0	16.7	11.764						0	20	80	6.4525	76.47	72.2	47.056						3.09	10	0	64.52	17.65	0	29.41
M12 - Other		26.2	35.71											49.2	14.284											1.64	21.426											19.7	28.57
Fig S1D
Donor	Timepoint	Asymptomatic - Other	Mild - Other	Moderate - Other	Sev/Crit - Other
20	M1	0	0.000676
22	M1		0.000262
22	Acute		0.00107
27	M1		0.000366
28	M1		4.21e-05
28	M6		1.46e-05
25	M1		2.04e-05
26	M1		1.62e-05
25	M6		5.86e-06
23	M1		8.07e-06
28	M12		6.83e-06
24	M6		1.22e-05
27	M1		1.18e-05
27	M6		1.33e-05
26	M6		1.39e-05
21	M1		6.73e-06
24	M1		6.78e-06
23	M6		3.24e-06
21	Acute		5.07e-06
21	M12		4e-06
24	M12		4.29e-06
23	M12		2.16e-06
29	M1		1.24e-06
21	M6		3.65e-06
32	Acute			2.65e-05
36	Acute			5.8e-05
32	M1			1.46e-05
35	M1			7.06e-05
45	M12			2.02e-05
36	M1			1.63e-05
39	M6			4.42e-06
36	M6			1.61e-05
39	M1			6.03e-06
44	M6			6.07e-06
35	Acute			2.36e-05
41	M1			6.1e-06
37	Acute			5e-05
40	M1			8.49e-06
39	M12			2.12e-06
40	M6			4.43e-06
35	M12			6.02e-06
46	M12			2.9e-06
37	Acute			7.4e-06
41	M6			2.42e-06
42	M1			1e-06
59	M6				0.000156
51	Acute				0.000177
52	M1				1.78e-05
48	Acute				2.88e-05
54	M1				7.02e-06
53	M1				4.89e-06
57	M6				4.05e-06
48	M1				4.46e-05
52	M6				3.51e-06
49	Acute				3.95e-06
58	M6				2.91e-06
53	M1				1.93e-06
Fig S1E
Timepoint		Q1: CD45RA-, CD27+ (CM)												Q2: CD45RA+, CD27+/CD95+ (STM)												Q2: CD45RA+, CD27+/CD95- (Naïve)												Q3: CD45RA+, CD27- (TEMRA)
Asymptomatic - Other
Mild - Other		85	41.89	66.7	33.33	24.14	38.1	72.1	38.8	35.71	10	9.68	5.88	13.4	45.9451	33.3	0	13.7933	28.6	22.5	13.6	14.284	10	19.3575	0	0.46	2.70494	0	6.67	15.5167	9.52	2.43	2.61	21.426	80	6.4525	76.47	1.16	8.11	0	53.33	44.83	19	2.62	41.2	28.57	0	64.52	17.65
Moderate - Other		63.79	78	59.29	62.5	9.26	79.5	26.2	10	11.11	11.76			36.21	11	5.7675	12.5	20.4	11	49.2	60	16.7	11.764			0	11	6.9725	25	70.4	2.74	1.64	20	72.2	47.056			0	0	12.695	0	0	4.11	19.7	10	0	29.41
Sev/Crit - Other		94.3	68.8	87.3										0	9.38	3.47										5.71	0	0										0	12.5	3.09
Fig S1F
Donor		Pre-pan - DP4	Acute - DP4	M1 - DP4	M6 - DP4	M12 - DP4
7	Pre-pan	1e-06
9	Pre-pan	1e-06
6	Pre-pan	1.58e-06
2	Pre-pan	1.49e-06
5	Pre-pan	1.63e-06
12	Pre-pan	1.86e-06
1	Pre-pan	2.75e-06
8	Pre-pan	1.9e-06
14	Pre-pan	1.88e-06
4	Pre-pan	2.32e-06
3	Pre-pan	2.7e-06
49	Acute		7.15e-06
32	Acute		1.34e-05
48	Acute		1.9e-05
51	Acute		0.000171
42	M1			9.6e-06
29	M1			1.12e-05
26	M1			2.87e-05
16	M1			2.98e-05
30	M1			1.26e-05
28	M1			5.46e-05
48	M1			0.000325
39	M1			0.000105
32	M1			0.000112
44	M6				3.38e-06
55	M6				3.31e-06
16	M6				1.32e-05
56	M6				1.02e-05
26	M6				3.79e-05
28	M6				1.94e-05
57	M6				7.43e-05
30	M6				1.67e-05
39	M6				2.14e-05
59	M6				0.000685
46	M12					1.78e-05
39	M12					1.53e-05
30	M12					9.89e-06
28	M12					1.48e-05
45	M12					8.6e-05
51	M12					0.000195
Fig S1G
Timepoint		Q1: CD45RA-, CD27+ (CM)									Q2: CD45RA+, CD27+/CD95+ (STM)									Q2: CD45RA+, CD27+/CD95- (Naïve)									Q3: CD45RA+, CD27- (TEMRA)									Q4: CD45RA-, CD27- (EM)
Pre-pan - DP4
Acute - DP4		95	97.6	91.7	95.24						5	0	0	4.76						0	0	0	0						0	1.2	0	0						0	1.2	8.33	0
M1 - DP4		94.71	95.9	72.63	97.76	96.36	85.3	98.1	98.61	91.47	4.57	0	8.42	0	0	0	0.31	0.53	0	0.73	1.37	12.63	0	3.64	2.94	1.23	0	0	0	0	6.32	0.75	0	0	0.31	0.18	0	0	2.74	0	1.49	0	11.8	0	0.53	8.53
M6 - DP4		51.11	92.16	88.9	84.6	90.7	93.3				13.3331	1.96	5.41	0	2.32643	2.0478				28.8869	0	0.27	3.85	4.65357	0.372196				6.67	1.96	3.51	7.69	0	0.74				0	3.92	1.89	3.85	2.33	3.54
M12 - DP4		81.82	96.23	68.29	97.01	97.12	77.8	92.3	95		18.18	0	9.7568	0	1	0	0	2.5		0	1.89	20.7332	0	1.9201	0	7.69	1.25		0	1.89	1.22	0	0	0	0	0		0	0	0	2.99	0	22.2	0	1.25
Fig S1H
Donor		Asy - DP4	Mild - DP4	Moderate - DP4	Sev/Crit - DP4
16	M1	2.98e-05
16	M6	1.32e-05
29	M1		1.12e-05
26	M1		2.87e-05
30	M1		1.26e-05
28	M1		5.46e-05
30	M12		9.89e-06
28	M12		1.48e-05
26	M6		3.79e-05
28	M6		1.94e-05
30	M6		1.67e-05
32	Acute			1.34e-05
42	M1			9.6e-06
39	M1			0.000105
32	M1			0.000112
46	M12			1.78e-05
39	M12			1.53e-05
45	M12			8.6e-05
44	M6			3.38e-06
39	M6			2.14e-05
49	Acute				7.15e-06
48	Acute				1.9e-05
51	Acute				0.000171
48	M1				0.000325
51	M12				0.000195
55	M6				3.31e-06
56	M6				1.02e-05
57	M6				7.43e-05
59	M6				0.000685
Fig S1I
Timepoint		Q1: CD45RA-, CD27+ (CM)									Q2: CD45RA+, CD27+/CD95+ (STM)									Q2: CD45RA+, CD27+/CD95- (Naïve)									Q3: CD45RA+, CD27- (TEMRA)									Q4: CD45RA-, CD27- (EM)
Asymptomatic - DP4		94.71	81.82								4.57	18.18								0.73	0								0	0								0	0
Mild - DP4		95.9	72.63	97.76	96.36	51.11	92.16	96.23	68.29	97.01	0	8.42	0	0	13.3331	1.96	0	9.7568	0	1.37	12.63	0	3.64	28.8869	0	1.89	20.7332	0	0	6.32	0.75	0	6.67	1.96	1.89	1.22	0	2.74	0	1.49	0	0	3.92	0	0	2.99
Moderate - DP4		95	85.3	98.1	98.61	88.9	84.6	90.7	97.12		5	0	0.31	0.53	5.41	0	2.32643	1		0	2.94	1.23	0	0.27	3.85	4.65357	1.9201		0	0	0.31	0.18	3.51	7.69	0	0		0	11.8	0	0.53	1.89	3.85	2.33	0
Sev/Crit - DP4		97.6	91.7	95.24	91.47	93.3	77.8	92.3	95		0	0	4.76	0	2.0478	0	0	2.5		0	0	0	0	0.372196	0	7.69	1.25		1.2	0	0	0	0.74	0	0	0		1.2	8.33	0	8.53	3.54	22.2	0	1.25
Fig S1J
Donor code	Time point	Acute - Ab	M1 - Ab	M6 - Ab	M12 - Ab
20	Acute	2.716
36	Acute	0
22	Acute	0.3873
48	Acute	0
33	Acute	0.0534
21	Acute	0.0503
51	Acute	0.1188
47	Acute	0
15	Acute	0.3445
19	Acute	0.0071
32	Acute	3.371
37	Acute	2.363
35	Acute	3.968
18	Acute	3.26
50	Acute	2.584
37	Acute	0.0016
49	Acute	0.0961
34	Acute	0.0183
18	M1		0.5656
26	M1		2.5994
20	M1		3.546
33	M1		2.4151
25	M1		0.8963
32	M1		3.169
52	M1		0.8195
36	M1		3.55
39	M1		0.6449
22	M1		0.1891
29	M1		0.8626
24	M1		0.2273
28	M1		3.18
38	M1		3.576
30	M1		0.069
27	M1		1.6762
16	M1		1.5144
19	M1		1.46
40	M1		2.957
34	M1		1.2081
53	M1		0.9771
41	M1		0.5076
54	M1		1.7162
48	M1		0.2855
53	M1		0.3859
21	M1		2.9729
39	M6			0.1663
36	M6			0
59	M6			2.399
24	M6			0.1539
33	M6			0.3862
28	M6			0.0399
23	M6			0.617
43	M6			0.1429
40	M6			2.824
27	M6			1.773
31	M6			0.3791
30	M6			2.545
41	M6			1.158
17	M6			2.425
19	M6			0.3052
58	M6			0.3847
56	M6			0.3507
57	M6			0
21	M6			1.217
28	M12				0.2869
45	M12				0.076
39	M12				1.989
24	M12				0.3429
33	M12				2.09
46	M12				0.6156
34	M12				1.846
51	M12				0.689
30	M12				2.257
20	M12				2.025
35	M12				1.3118
19	M12				0.3216
Fig S1K
Donor code	Time point	Asymptomatic - Ab	Mild - Ab	Moderate - Ab	Sev/Crit - Ab
15	M1	0
16	M1	3.169
16	M6	2.399
15	Acute	0.0016
17	M6	0.2855
20	Acute		0.5656
18	M1		0.1663
26	M1		3.546
25	M1		0
25	M6		0.8195
22	Acute		3.55
22	M1		0.2869
29	M1		0.1539
26	M6		0.0503
28	M1		0.2273
28	M12		0.1429
24	M6		3.18
18	M6		1.989
30	M1		2.824
28	M6		1.773
23	M1		3.576
23	M6		2.09
23	M12		2.545
19	M1		1.46
31	M12		1.846
21	Acute		1.158
24	M12		2.957
22	M6		2.257
27	M6		2.425
31	M6		0.0071
30	M6		0.9771
30	M12		0.3847
20	M12		0.5076
19	Acute		0.0961
19	M6		0.3859
21	M12		1.3118
19	M12		0
20	M6		0.0183
18	Acute		2.9729
21	M1		0.3216
21	M6		1.217
33	M1			2.716
36	Acute			0.8963
39	M1			0.6449
44	M6			0.076
36	M6			0.3862
45	M12			0.0534
38	M1			0.1891
33	M6			0.0399
39	M12			0.8626
43	M6			0.617
40	M6			0.1188
33	M12			0.069
40	M1			0.3429
34	M1			0.3791
46	M12			0
42	M1			1.6762
34	M12			0.6156
41	M6			0.3445
35	M1			1.5144
41	M1			0.689
35	Acute			2.363
35	M12			3.968
37	Acute			1.7162
34	Acute			0.3507
52	M1				0
52	M6				0.3873
55	M6				2.5994
53	M1				2.4151
54	M1				1.2081
48	M1				0.3052
58	M6				2.025
57	M6				3.371
50	Acute				3.26
49	Acute				2.584
[truncated: 12 more columns]
